# Supplementary material for: Effects of effort-reward imbalance, job satisfaction, and work engagement on self-rated health among healthcare workers
Source: BMC Public Health. 2021 Jan 22;21:195. doi: 10.1186/s12889-021-10233-w (PMC7821543; doi:10.1186/s12889-021-10233-w)
Supplement: Supplementary file 1 — Additional file 1. [file 12889_2021_10233_MOESM1_ESM.xls]

## Sheet: Database
A1	A2	A2.1	A3	A4	A5	A6	A7	A8	A9	A10	B1	B2	B3	B4	B5	B6	B7	B8	B9	B10	B11	B12	B13	B14	B15	B16	Effort	Reward	ERR	Overcommitment	C1	C2	C3	C4	C5	C6	C7	C8	C9	C10	JS	D1	D2	D3	D4	D5	D6	D7	D8
1	53	4	2	1	3	4	1	1	1	1	4	4	3	1	3	4	3	4	4	3	1	1	3	4	1	1	11	14	1.83321	19	4	4	1	4	1	1	3	1	1	3	23	5	6	6	6	6	4	5	6
1	58	4	2	1	3	4	4	1	1	1	4	3	4	3	3	3	3	3	3	3	3	2	3	3	3	3	11	20	1.28325	18	3	5	3	3	3	3	3	3	3	3	32	3	5	5	5	5	4	5	4
1	55	4	2	1	3	4	5	1	1	1	4	4	4	2	3	1	2	3	3	4	1	1	4	4	4	3	12	21	1.33324	14	6	6	6	6	6	6	6	5	5	5	57	6	6	6	6	6	6	6	5
2	55	4	2	1	3	4	5	1	1	1	3	2	3	1	4	3	3	4	4	3	3	3	4	3	3	3	8	22	0.848428	19	5	6	2	5	4	5	5	4	5	4	45	6	6	6	6	6	6	6	6
1	60	4	2	1	3	4	5	1	1	1	3	2	2	2	2	2	3	2	4	4	3	3	3	3	3	3	7	22	0.742375	15	5	4	1	5	3	3	4	2	3	4	34	5	5	6	6	6	6	6	6
2	49	3	1	1	3	4	4	2	1	1	3	4	3	3	3	3	3	3	2	3	3	2	3	3	3	3	10	20	1.16659	17	4	5	4	4	3	3	3	4	4	4	38	1	6	5	4	3	3	4	2
1	56	4	2	1	3	4	5	2	1	1	3	3	3	4	3	3	4	4	2	3	2	2	2	3	2	3	9	17	1.23521	20	4	5	4	5	5	5	4	3	4	3	42	3	4	6	3	3	3	2	3
2	45	3	1	1	3	4	1	1	2	1	3	3	3	3	2	3	2	3	4	1	4	2	4	1	1	1	9	14	1.4999	17	1	4	3	3	1	1	3	4	2	3	25	1	1	5	3	3	5	3	6
1	57	4	2	1	3	4	1	2	2	1	4	3	4	3	3	3	3	3	3	3	1	3	3	2	3	2	11	17	1.5097	18	5	6	2	2	1	2	1	2	1	5	27	6	5	5	5	6	5	5	4
1	45	3	2	1	3	4	1	2	2	1	4	4	4	3	2	3	3	3	2	3	2	3	4	3	3	3	12	21	1.33324	16	4	5	5	5	5	5	5	5	3	5	47	5	4	4	4	4	4	4	3
1	46	3	2	1	3	4	3	2	2	1	4	3	4	3	3	3	3	3	3	4	2	1	2	3	3	3	11	18	1.42583	18	4	6	1	5	5	5	5	3	5	5	44	4	4	6	5	4	4	5	5
2	47	3	1	1	3	4	4	2	2	1	4	4	4	3	3	4	4	4	4	4	4	2	4	3	3	3	12	23	1.21731	22	6	6	5	6	6	6	6	5	5	6	57	6	6	6	6	6	6	6	6
2	47	3	2	1	3	4	4	2	3	1	4	3	3	2	3	4	3	3	2	3	1	3	3	3	3	2	10	18	1.29621	17	4	5	1	3	3	3	3	3	3	4	32	3	4	4	3	3	3	3	1
2	46	3	2	1	3	4	4	2	3	1	3	3	3	2	3	3	3	3	3	3	3	3	3	3	3	3	9	21	0.999933	17	5	5	4	4	4	5	4	4	4	4	43	6	6	5	6	6	6	5	5
1	43	3	1	1	3	4	4	1	1	2	2	1	1	1	1	2	1	1	2	4	3	4	4	3	3	3	4	24	0.388863	8	1	6	5	6	4	5	6	5	4	5	47	6	6	6	6	5	4	6	1
1	55	4	2	1	3	4	5	1	1	2	3	2	3	2	3	3	3	3	2	4	4	3	3	3	3	3	8	23	0.81154	16	4	4	2	4	3	2	3	3	3	4	32	3	4	4	4	4	4	4	3
1	58	4	2	1	3	4	5	1	1	2	4	2	3	2	2	4	3	3	4	2	2	1	3	3	3	2	9	16	1.31241	18	6	6	1	4	2	1	2	1	6	6	35	6	6	6	6	6	6	6	6
1	64	4	2	1	3	4	5	1	1	2	3	4	2	3	1	3	4	2	3	3	3	3	2	3	4	2	9	20	1.04993	16	4	4	3	4	5	4	4	3	4	3	38	4	5	5	4	4	5	5	5
1	55	4	2	1	3	4	4	2	1	2	3	2	3	3	2	2	3	3	2	4	3	2	3	3	3	3	8	21	0.88883	15	4	4	4	4	3	4	3	4	4	4	38	4	4	4	4	4	2	4	2
1	72	4	2	1	3	4	5	2	1	2	3	2	2	2	2	3	3	3	3	3	2	2	3	3	3	3	7	19	0.859592	16	5	5	4	4	4	4	4	4	4	4	42	5	5	5	5	5	5	5	5
1	63	4	2	1	3	4	5	2	1	2	2	2	2	2	4	3	3	3	4	3	3	3	3	2	2	2	6	18	0.777726	19	1	1	1	1	2	3	2	2	1	1	15	0	2	2	2	2	2	6	6
1	50	4	2	1	3	4	4	1	2	2	3	3	3	3	2	3	3	3	3	3	2	2	4	3	3	2	9	19	1.10519	17	4	4	4	5	5	5	5	4	4	4	44	5	5	5	5	5	5	5	5
2	53	4	1	1	3	4	5	1	2	2	4	4	4	4	2	4	4	4	3	3	3	2	4	3	3	3	12	21	1.33324	21	6	6	5	6	5	5	6	6	5	5	55	6	6	6	6	6	5	6	4
2	53	4	1	1	3	4	5	1	2	2	4	3	3	3	3	4	3	3	3	3	2	2	3	3	2	1	10	16	1.45824	19	4	4	1	3	1	1	2	1	1	4	22	6	6	6	6	6	6	3	4
1	48	3	2	1	3	4	4	2	2	2	4	2	4	2	3	4	4	4	4	4	3	3	3	4	4	1	10	22	1.06054	21	4	6	3	6	6	6	6	3	5	5	50	6	6	6	6	6	6	6	6
1	47	3	2	1	3	4	4	1	2	2	4	3	3	3	2	3	3	3	3	3	3	3	3	3	3	3	10	21	1.11104	17	5	5	5	5	5	5	5	5	5	5	50	5	5	5	5	5	5	5	5
2	40	3	1	1	3	4	3	2	2	2	2	2	2	2	2	2	3	3	2	4	1	1	4	2	3	3	6	18	0.777726	14	5	6	4	5	4	4	4	5	5	5	47	5	6	4	5	4	5	5	3
1	40	3	2	1	3	4	3	2	2	2	4	4	4	4	3	3	4	4	2	4	1	1	1	4	2	4	12	17	1.64695	20	4	3	4	3	4	4	3	4	4	4	37	4	4	4	4	4	3	4	3
1	50	4	2	1	3	4	4	1	2	2	4	3	3	3	2	4	3	3	4	4	2	3	3	3	3	3	10	21	1.11104	19	6	6	5	6	6	6	6	6	6	6	59	6	6	6	6	6	6	6	6
1	56	4	2	1	3	4	3	2	2	2	4	3	3	3	2	4	4	4	1	4	2	3	3	3	3	3	10	21	1.11104	18	6	6	6	6	6	6	6	6	6	6	60	6	6	6	6	6	6	6	0
1	56	4	2	1	3	4	4	2	2	2	4	4	1	2	4	1	3	3	4	3	2	3	3	3	3	2	9	19	1.10519	17	4	4	3	4	3	3	3	3	3	4	34	6	6	6	6	6	6	6	6
1	50	4	2	1	3	4	4	2	2	2	4	4	3	3	2	3	3	4	4	4	2	3	3	3	3	3	11	21	1.22214	19	6	6	6	6	6	6	6	6	6	6	60	6	6	6	6	6	6	6	6
2	54	4	1	1	3	4	5	1	3	2	4	4	3	3	3	3	3	3	2	3	2	1	3	3	3	3	11	18	1.42583	17	4	4	3	6	5	5	5	4	4	3	43	2	6	6	4	3	6	5	2
2	50	4	1	1	3	4	3	2	3	2	2	1	2	1	2	2	2	3	2	4	3	4	4	4	3	3	5	25	0.466636	12	5	6	6	6	6	6	6	5	5	5	56	4	5	6	5	6	4	5	3
2	54	4	2	1	3	4	3	2	3	2	3	3	3	3	3	4	3	4	4	3	2	1	2	2	1	3	9	14	1.4999	21	1	5	4	1	1	6	1	4	3	1	27	1	4	0	6	6	6	5	6
1	46	3	2	1	3	4	4	2	3	2	4	4	4	4	3	4	3	3	2	3	2	2	3	2	3	3	12	18	1.55545	19	3	4	4	4	3	3	4	3	3	3	34	4	4	5	3	4	4	3	1
2	52	4	2	1	3	4	4	2	3	2	3	3	3	3	4	3	3	3	2	3	3	2	3	3	3	1	9	18	1.16659	18	5	5	1	2	4	1	1	1	2	5	27	3	5	6	5	6	6	5	3
2	51	4	1	1	3	4	5	2	3	2	2	2	1	1	1	2	1	1	2	4	4	2	3	3	4	3	5	23	0.507213	8	5	6	5	4	5	5	4	5	5	5	49	5	6	4	4	3	4	4	2
2	44	3	2	1	2	4	2	2	3	1	3	2	2	2	2	3	3	4	4	3	2	3	3	3	3	3	7	20	0.816612	18	5	5	6	6	5	6	6	6	3	5	53	6	6	6	6	6	6	6	6
2	40	3	2	1	2	4	2	2	3	1	3	2	2	2	3	3	3	3	2	3	3	2	3	3	2	2	7	18	0.907347	16	4	5	2	5	1	3	2	2	4	4	32	3	3	4	4	3	3	3	1
2	42	3	1	1	2	4	4	1	1	2	4	3	3	3	1	2	3	3	3	4	4	3	3	3	3	4	10	24	0.972157	15	3	6	6	6	6	6	5	4	4	5	51	5	6	5	6	5	6	5	5
2	45	3	2	1	2	4	4	1	1	2	2	2	2	1	2	1	3	3	4	4	4	4	4	4	4	4	6	28	0.499967	14	6	6	6	6	6	6	6	6	6	6	60	6	6	6	6	6	6	6	6
2	55	4	2	1	2	4	5	1	1	2	3	3	3	3	3	3	3	4	3	3	2	3	3	3	3	3	9	20	1.04993	19	5	5	4	5	5	5	5	4	5	5	48	4	5	5	5	5	6	6	5
2	64	4	2	1	2	4	5	1	1	2	3	3	3	3	1	2	4	4	2	3	2	3	3	3	3	3	9	20	1.04993	16	6	6	4	6	5	5	5	4	3	3	47	4	5	6	5	5	6	5	3
2	55	4	2	1	2	4	3	2	1	2	3	3	2	2	3	3	3	3	3	3	2	2	3	3	2	3	8	18	1.03697	17	6	5	5	6	5	5	5	5	3	4	49	6	6	6	6	6	5	5	4
2	53	4	2	1	2	4	5	2	1	2	4	4	4	3	3	3	3	3	3	4	3	2	3	3	3	2	12	20	1.39991	18	4	5	1	4	4	4	3	2	2	2	31	3	5	5	5	6	6	4	5
2	54	4	2	1	2	4	5	2	1	2	4	4	4	2	1	4	3	3	2	4	3	3	4	2	2	2	12	20	1.39991	15	5	5	4	6	3	3	5	3	2	4	40	4	5	6	5	5	5	4	3
2	41	3	2	1	2	4	3	1	2	2	2	2	2	2	3	2	2	2	2	4	2	3	4	3	3	3	6	22	0.636321	13	1	4	4	4	4	4	4	4	4	4	37	5	6	4	4	4	4	4	3
2	53	4	1	1	2	4	5	2	2	2	4	4	4	2	4	4	4	4	3	4	2	3	3	4	4	4	12	24	1.16659	21	6	6	5	6	6	6	6	6	5	5	57	6	6	6	6	6	6	6	4
2	56	4	2	1	2	4	4	1	2	2	4	3	4	2	2	4	3	4	3	3	1	3	3	4	3	3	11	20	1.28325	18	6	4	4	5	4	3	5	5	4	5	45	4	5	4	5	6	4	3	5
2	47	3	2	1	1	4	4	1	1	1	2	2	2	3	3	2	3	4	2	3	3	3	3	3	3	3	6	21	0.666622	17	6	5	3	6	2	5	5	3	5	5	45	1	6	6	5	6	5	3	3
2	47	3	2	1	1	4	4	2	1	1	4	2	4	2	4	4	4	4	4	3	3	3	3	4	3	4	10	23	1.01443	22	5	5	3	5	2	5	5	3	3	5	41	5	5	6	6	6	6	6	6
2	44	3	2	1	1	4	1	1	2	1	4	3	4	3	3	3	3	4	3	3	2	2	2	3	3	3	11	18	1.42583	19	5	3	5	6	3	3	5	5	5	5	45	6	6	6	5	5	6	5	4
2	54	4	2	2	3	4	5	1	1	1	3	3	4	3	3	3	3	3	2	3	2	3	3	3	3	3	10	20	1.16659	17	5	6	4	4	3	5	5	5	5	5	47	5	6	6	5	5	5	5	3
2	50	4	2	2	3	4	4	2	1	1	4	3	4	4	3	3	3	4	2	3	2	2	2	2	2	2	11	15	1.711	19	3	4	2	2	3	3	3	2	2	2	26	2	5	6	4	5	5	4	2
1	42	3	2	2	3	4	3	1	2	1	4	4	4	4	1	4	4	4	2	3	3	4	3	3	3	3	12	22	1.27264	19	3	6	4	6	5	5	5	4	4	4	46	3	6	6	3	4	6	3	1
2	48	3	2	2	3	4	4	2	2	1	3	2	2	2	3	3	2	2	3	3	3	3	3	3	3	3	7	21	0.777726	15	5	5	5	5	5	5	5	5	5	5	50	5	5	5	5	5	5	5	4
2	49	3	2	2	3	4	4	1	2	1	3	3	4	3	3	4	3	3	2	4	2	3	3	4	4	2	10	22	1.06054	18	4	4	3	4	4	4	4	3	4	4	38	1	2	4	4	4	4	4	3
1	41	3	2	2	3	4	2	2	2	1	3	4	3	3	4	3	3	4	2	3	1	1	3	3	1	1	10	13	1.79475	19	1	5	1	4	3	2	3	1	4	2	26	3	3	5	2	4	5	4	2
1	43	3	2	2	3	4	2	2	3	1	4	3	4	3	3	4	4	3	2	3	2	2	3	3	3	2	11	18	1.42583	19	5	5	3	5	3	4	4	4	4	5	42	5	6	6	5	6	4	5	3
2	41	3	2	2	3	4	1	1	1	2	2	2	2	2	1	2	2	4	4	4	3	3	3	2	4	4	6	23	0.608655	15	6	6	6	6	6	6	6	6	6	6	60	6	6	6	6	6	6	6	6
2	45	3	2	2	3	4	2	1	1	2	3	3	2	2	2	3	2	4	1	3	1	1	3	2	2	2	8	14	1.33324	14	3	5	2	4	2	2	3	2	2	3	28	1	6	6	6	3	4	1	0
1	59	4	2	2	3	4	3	1	1	2	2	3	3	2	4	2	2	2	2	4	1	1	3	4	2	2	8	17	1.09797	14	5	5	5	5	5	5	5	5	5	5	50	3	3	3	3	3	3	3	3
2	44	3	2	2	3	4	3	1	1	2	3	3	4	4	3	3	4	4	3	3	3	1	2	1	2	1	10	13	1.79475	21	4	6	2	6	4	5	5	2	5	4	43	6	6	6	6	6	6	6	5
1	72	4	2	2	3	4	3	1	1	2	3	2	2	2	2	3	4	4	3	3	3	2	3	3	3	2	7	19	0.859592	18	4	4	4	4	4	4	4	4	4	4	40	0	5	0	1	5	5	5	5
2	53	4	2	2	3	4	3	1	1	2	4	2	4	3	3	4	2	3	3	3	1	2	2	2	3	2	10	15	1.55545	18	2	5	2	5	2	2	3	2	3	5	31	3	6	6	4	4	3	2	4
1	43	3	2	2	3	4	3	1	1	2	2	2	1	3	3	3	4	3	4	4	2	4	4	2	2	2	5	20	0.583294	20	4	5	4	5	5	2	4	3	5	3	40	5	6	6	5	6	6	5	6
2	50	4	2	2	3	4	4	1	1	2	3	2	2	1	2	2	3	2	2	4	3	3	4	3	3	3	7	23	0.710098	12	6	6	5	6	6	6	6	6	6	6	59	5	6	4	5	5	3	4	3
1	44	3	1	2	3	4	4	1	1	2	3	3	2	3	3	3	3	2	2	3	3	2	3	2	2	2	8	17	1.09797	16	3	4	3	4	3	4	3	2	5	4	35	3	4	4	3	3	2	3	3
2	44	3	2	2	3	4	4	1	1	2	4	3	3	2	2	4	3	4	4	4	1	1	3	3	2	2	10	16	1.45824	19	5	5	4	4	1	1	3	3	1	2	29	6	6	6	6	6	6	6	6
1	46	3	2	2	3	4	4	1	1	2	3	3	4	4	1	3	3	3	2	3	2	2	2	3	3	3	10	18	1.29621	16	4	5	5	5	5	5	5	5	5	5	49	3	3	3	3	3	3	3	3
1	47	3	2	2	3	4	4	1	1	2	3	2	2	2	3	4	3	3	3	3	2	2	3	3	3	2	7	18	0.907347	18	4	4	2	4	3	4	4	2	4	3	34	3	4	5	4	4	3	3	4
1	54	4	2	2	3	4	4	1	1	2	4	4	4	1	3	3	3	2	4	4	1	4	4	4	4	4	12	25	1.11993	16	6	6	5	6	6	6	6	5	6	6	58	6	6	6	6	6	6	6	6
1	52	4	2	2	3	4	4	1	1	2	4	4	4	4	2	4	4	4	2	4	1	1	3	3	3	3	12	18	1.55545	20	6	6	1	3	3	3	3	3	4	5	37	3	5	4	6	6	6	6	3
1	52	4	2	2	3	4	5	1	1	2	4	4	4	4	4	3	3	3	2	3	2	1	3	3	3	2	12	17	1.64695	19	4	5	2	4	3	3	3	2	5	5	36	4	5	5	2	2	2	2	1
1	55	4	2	2	3	4	5	1	1	2	3	3	3	3	2	2	4	4	2	3	3	2	3	3	3	2	9	19	1.10519	17	5	5	2	2	2	2	1	3	3	5	30	2	3	2	2	4	3	4	3
2	54	4	2	2	3	4	5	1	1	2	4	4	4	3	4	4	4	4	2	3	2	3	3	2	3	3	12	19	1.47359	21	3	6	2	6	5	3	5	4	5	4	43	4	4	5	4	4	6	4	3
2	39	2	2	2	3	4	1	2	1	2	3	2	2	2	2	3	3	3	4	3	3	3	3	3	3	3	7	21	0.777726	17	5	5	5	6	5	5	6	5	6	6	54	5	5	6	5	6	5	5	6
1	48	3	2	2	3	4	1	2	1	2	4	3	4	1	4	4	4	4	2	3	2	3	3	2	3	3	11	19	1.35079	19	4	4	1	5	5	5	5	5	5	5	44	5	5	6	6	6	3	2	1
1	59	4	2	2	3	4	2	2	1	2	4	3	3	3	2	3	3	3	2	2	2	2	2	3	3	3	10	17	1.37246	16	3	3	3	3	3	3	3	3	3	3	30	3	3	3	3	3	3	3	3
1	52	4	2	2	3	4	2	2	1	2	3	3	3	2	2	3	2	3	2	3	3	3	3	3	3	3	9	21	0.999933	14	4	4	4	4	4	4	4	4	4	4	40	3	4	6	3	3	3	3	3
1	39	2	2	2	3	4	2	2	1	2	3	3	3	3	3	3	3	3	2	2	2	2	3	2	2	1	9	14	1.4999	17	3	3	1	6	3	3	3	3	4	3	32	5	5	5	5	6	5	5	3
1	48	3	2	2	3	4	3	2	1	2	3	3	4	3	1	4	4	3	2	3	2	2	3	3	3	2	10	18	1.29621	17	5	5	3	5	5	4	5	4	5	5	46	4	6	6	5	5	6	5	3
2	46	3	2	2	3	4	3	2	1	2	4	3	3	2	3	3	3	3	4	3	1	1	3	2	1	1	10	12	1.94431	18	3	3	1	4	2	1	4	1	1	1	21	6	6	6	6	6	6	6	6
1	48	3	2	2	3	4	3	2	1	2	3	3	3	4	3	2	3	4	3	3	3	3	3	3	3	3	9	21	0.999933	19	6	5	5	6	6	6	6	6	6	6	58	3	6	5	5	6	5	6	5
2	36	2	1	2	3	4	3	2	1	2	3	3	3	2	2	2	2	3	2	4	3	2	4	3	4	3	9	23	0.912983	13	5	5	5	5	5	5	4	4	6	5	49	4	6	5	5	5	5	4	3
2	46	3	2	2	3	4	3	2	1	2	3	4	3	3	3	3	3	4	2	3	1	2	3	4	3	1	10	17	1.37246	18	5	5	3	5	4	4	5	3	4	5	43	5	5	5	5	5	5	5	3
1	44	3	2	2	3	4	3	2	1	2	4	2	2	1	3	4	4	3	1	4	1	3	4	4	4	1	8	21	0.88883	16	6	6	1	6	5	6	6	1	6	6	49	6	6	6	6	0	6	6	0
1	41	3	2	2	3	4	3	2	1	2	3	3	3	3	3	3	3	4	2	3	2	2	3	3	3	2	9	18	1.16659	18	4	4	4	4	3	4	4	3	5	5	40	3	6	6	3	4	4	3	3
1	45	3	2	2	3	4	4	2	1	2	4	4	4	4	3	4	4	4	4	3	2	2	3	4	4	4	12	22	1.27264	23	4	5	1	4	4	1	3	1	3	3	29	3	6	6	6	4	6	6	6
1	42	3	2	2	3	4	4	2	1	2	1	1	1	1	4	2	1	1	2	3	2	3	3	1	1	3	3	16	0.437471	11	1	4	5	5	4	4	5	4	6	6	44	5	5	5	5	5	3	3	3
1	44	3	2	2	3	4	4	2	1	2	3	2	2	2	3	3	3	3	3	3	3	3	3	3	3	3	7	21	0.777726	17	5	5	5	6	6	6	5	5	5	5	53	5	5	6	5	6	6	5	5
1	45	3	2	2	3	4	4	2	1	2	2	3	3	2	2	3	2	2	2	4	3	3	3	3	3	3	8	22	0.848428	13	4	4	4	4	4	3	3	2	3	4	35	3	3	3	4	3	4	3	3
2	45	3	2	2	3	4	4	2	1	2	4	2	3	2	3	3	3	3	2	3	2	3	3	2	3	3	9	19	1.10519	16	3	4	3	4	4	4	3	3	3	3	34	3	4	4	3	4	3	3	3
1	47	3	2	2	3	4	4	2	1	2	4	4	4	4	3	4	4	4	3	2	1	2	1	2	1	1	12	10	2.79981	22	1	3	1	2	1	1	2	1	2	1	15	2	2	6	3	4	6	2	5
1	48	3	2	2	3	4	4	2	1	2	4	4	4	3	3	3	3	4	2	4	3	2	2	4	3	2	12	20	1.39991	18	4	5	2	6	3	5	5	3	5	5	43	3	4	4	5	5	3	3	3
1	49	3	2	2	3	4	4	2	1	2	4	3	4	2	3	4	3	4	3	4	3	3	3	4	4	3	11	24	1.06937	19	5	5	3	6	6	5	5	4	6	6	51	4	5	6	4	6	5	4	4
1	51	4	2	2	3	4	4	2	1	2	4	3	4	4	3	4	3	4	3	3	2	2	2	2	3	2	11	16	1.60406	21	4	4	2	4	3	3	4	3	3	4	34	5	6	6	5	5	6	5	5
1	51	4	1	2	3	4	4	2	1	2	3	2	2	1	4	2	1	1	3	4	2	3	1	3	3	3	7	19	0.859592	12	5	5	5	5	5	5	5	5	5	5	50	5	5	4	5	5	5	5	5
1	52	4	2	2	3	4	4	2	1	2	3	3	3	4	3	3	3	3	3	3	3	2	3	3	3	2	9	19	1.10519	19	4	4	2	4	4	4	4	3	4	4	37	5	6	6	3	4	5	4	4
1	58	4	2	2	3	4	5	2	1	2	3	3	3	2	3	3	3	3	3	3	3	3	3	3	3	3	9	21	0.999933	17	6	6	3	6	6	5	6	6	5	5	54	5	5	5	5	5	5	5	4
2	57	4	2	2	3	4	5	2	1	2	4	3	4	3	4	4	4	4	3	3	3	3	3	3	3	3	11	21	1.22214	22	6	6	4	6	5	5	4	4	4	6	50	6	6	6	5	6	6	5	5
1	48	3	2	2	3	4	4	1	2	2	3	3	3	4	4	2	4	3	2	3	2	2	3	3	3	2	9	18	1.16659	19	4	4	3	4	3	3	3	3	3	4	34	4	6	5	5	5	6	3	3
2	41	3	2	2	3	4	3	2	2	2	4	4	4	4	3	4	4	4	2	3	2	2	3	3	3	3	12	19	1.47359	21	4	5	3	5	5	4	5	4	4	5	44	5	5	5	4	5	5	4	3
2	50	4	2	2	3	4	4	2	2	2	3	3	3	3	3	3	3	3	2	3	2	2	2	3	3	3	9	18	1.16659	17	4	5	3	4	3	3	4	3	3	4	36	3	3	3	3	3	3	3	3
1	47	3	2	2	3	4	4	1	2	2	3	3	3	3	3	3	3	3	3	3	3	2	3	3	3	3	9	20	1.04993	18	5	5	3	5	5	5	5	5	5	5	48	6	6	6	6	6	6	5	4
2	46	3	2	2	3	4	4	1	2	2	4	3	4	4	3	3	3	3	3	4	2	2	3	3	3	3	11	20	1.28325	19	6	5	5	6	4	4	5	5	5	5	50	6	6	6	2	2	0	0	4
1	46	3	2	2	3	4	1	2	2	2	3	3	3	3	2	4	4	4	3	4	3	2	3	2	3	2	9	19	1.10519	20	5	5	3	4	3	5	5	4	4	5	43	4	6	6	6	5	6	5	4
1	39	2	2	2	3	4	2	2	2	2	4	2	4	2	2	4	3	4	3	4	3	1	4	3	3	3	10	21	1.11104	18	4	6	3	4	4	4	4	3	4	4	40	3	4	5	4	5	6	5	4
1	40	3	2	2	3	4	3	2	2	2	4	4	4	2	4	3	4	4	2	4	3	3	3	3	3	2	12	21	1.33324	19	3	4	3	5	5	5	5	3	4	4	41	4	4	6	4	5	5	4	3
2	56	4	2	2	3	4	3	2	2	2	3	3	3	2	3	3	3	2	2	3	2	3	3	3	3	3	9	20	1.04993	15	3	4	3	4	3	3	3	3	3	3	32	4	3	4	3	3	5	4	2
2	45	3	2	2	3	4	4	2	2	2	4	4	4	4	3	3	3	3	2	3	3	4	3	3	3	3	12	22	1.27264	18	4	5	4	5	5	5	5	5	5	5	48	4	4	5	4	4	5	4	3
1	50	4	2	2	3	4	5	2	2	2	3	2	3	2	2	3	3	3	2	3	2	3	3	3	3	3	8	20	0.933271	15	4	4	3	4	4	4	4	4	4	4	39	1	1	6	1	6	1	6	1
1	56	4	2	2	3	4	5	2	2	2	4	3	3	1	3	3	4	4	1	4	1	1	1	4	3	4	10	18	1.29621	16	1	6	1	1	1	1	1	1	1	1	15	0	6	6	0	6	6	6	0
1	40	3	2	2	3	4	3	1	2	2	3	3	3	4	4	3	3	4	3	3	3	2	3	2	2	2	9	17	1.23521	21	6	6	1	3	3	3	3	1	3	5	34	4	3	3	4	4	4	4	5
1	46	3	2	2	3	4	3	2	2	2	3	2	3	3	3	2	3	3	2	2	2	3	3	2	2	2	8	16	1.16659	16	4	4	4	4	3	4	4	4	4	4	39	3	3	3	3	3	3	4	3
2	44	3	1	2	3	4	4	2	2	2	4	4	4	3	3	3	3	3	3	3	2	3	3	3	3	3	12	20	1.39991	18	4	4	4	4	3	3	3	3	3	3	34	4	6	6	6	6	6	4	5
1	44	3	2	2	3	4	4	2	2	2	2	2	2	1	2	2	1	2	2	4	3	3	3	4	4	2	6	23	0.608655	10	6	6	2	6	6	6	6	3	4	5	50	4	6	6	5	4	3	2	1
1	53	4	2	2	3	4	4	2	2	2	4	2	3	2	4	3	3	3	4	3	2	3	3	2	2	2	9	17	1.23521	19	5	5	1	4	2	6	4	1	2	5	35	3	6	3	5	6	5	5	6
1	43	3	1	2	3	4	3	1	2	2	3	3	3	3	2	3	3	3	2	3	2	2	2	3	3	3	9	18	1.16659	16	3	3	3	3	3	3	3	3	3	3	30	3	3	3	3	3	3	3	3
1	48	3	2	2	3	4	4	2	2	2	4	2	2	2	4	3	4	4	4	4	3	3	3	3	3	2	8	21	0.88883	21	6	6	3	6	6	6	6	3	4	5	51	6	6	6	6	6	6	6	6
2	50	4	2	2	3	4	4	2	2	2	4	3	3	3	1	4	4	4	3	3	3	2	4	3	3	2	10	20	1.16659	19	3	4	3	5	4	4	4	3	4	4	38	5	5	5	5	5	5	5	5
2	49	3	2	2	3	4	4	2	2	2	4	3	4	3	3	4	3	4	3	3	1	3	3	4	3	3	11	20	1.28325	20	5	5	2	3	3	1	3	1	3	4	30	6	6	6	6	6	6	6	5
1	46	3	2	2	3	4	1	2	2	2	4	3	4	2	4	4	4	4	4	4	3	3	3	4	4	2	11	23	1.11587	22	5	5	2	6	5	5	5	5	3	3	44	6	6	5	5	6	5	5	6
1	46	3	2	2	3	4	2	2	2	2	4	2	4	3	3	4	3	4	3	4	3	1	4	3	3	3	10	21	1.11104	20	5	6	6	4	6	5	4	4	4	4	48	3	4	5	4	6	4	5	5
2	40	3	1	2	3	4	3	2	2	2	4	4	4	4	3	4	4	4	1	3	1	3	3	2	3	1	12	16	1.74988	20	2	4	1	6	2	2	3	1	5	5	31	3	2	2	1	1	4	1	0
1	43	3	2	2	3	4	3	2	2	2	4	3	4	4	3	4	4	3	2	3	1	2	3	4	4	4	11	21	1.22214	20	4	4	4	4	3	3	3	4	4	3	36	5	5	4	3	3	3	2	2
1	55	4	2	2	3	4	5	2	2	2	4	4	4	4	4	4	4	4	3	3	1	1	1	3	2	2	12	13	2.1537	23	3	4	1	2	4	3	3	3	3	3	29	4	6	6	5	5	5	5	5
1	51	4	2	2	3	4	4	1	2	2	4	2	3	3	3	3	3	4	4	3	3	2	1	3	3	3	9	18	1.16659	20	5	6	5	5	5	5	5	5	5	5	51	6	6	6	6	6	6	6	6
2	39	2	2	2	3	4	2	2	2	2	4	3	4	2	2	4	3	4	4	3	4	4	4	3	3	3	11	24	1.06937	19	4	4	3	5	4	5	5	3	4	4	41	4	4	6	4	4	6	4	6
2	52	4	2	2	3	4	2	2	2	2	3	3	3	3	3	3	4	3	2	3	2	3	3	3	2	2	9	18	1.16659	18	4	5	3	4	4	4	3	3	3	4	37	4	5	5	4	5	5	4	2
2	41	3	2	2	3	4	2	2	2	2	4	3	3	4	4	4	4	4	2	3	2	3	2	1	1	1	10	13	1.79475	22	2	6	2	3	4	5	3	2	4	4	35	3	5	5	3	3	3	3	1
2	40	3	2	2	3	4	3	2	2	2	4	4	4	4	4	4	4	4	2	3	2	2	3	2	2	1	12	15	1.86654	22	3	4	1	3	3	3	4	4	4	4	33	4	6	6	3	4	2	3	3
1	55	4	2	2	3	4	3	2	2	2	3	3	3	2	2	3	3	3	3	3	3	2	1	2	2	1	9	14	1.4999	16	3	6	2	6	1	5	5	2	5	2	37	5	5	5	6	6	6	6	5
1	44	3	2	2	3	4	4	2	2	2	4	4	3	3	3	4	3	3	3	3	3	3	3	3	3	3	11	21	1.22214	19	4	6	4	5	5	5	5	5	5	5	49	4	4	4	4	4	4	4	4
1	50	4	2	2	3	4	4	2	2	2	3	3	3	3	3	3	3	3	2	4	2	3	3	3	3	3	9	21	0.999933	17	5	5	3	4	3	4	4	4	4	4	40	4	4	4	4	4	3	3	3
1	37	2	2	2	3	4	2	2	2	2	4	3	3	4	3	4	3	4	2	3	2	2	3	2	2	2	10	16	1.45824	20	2	5	2	4	4	3	2	2	3	2	29	3	4	4	5	5	4	4	2
1	47	3	2	2	3	4	3	2	2	2	4	4	4	4	3	4	4	4	4	3	3	3	3	3	3	3	12	21	1.33324	23	3	4	3	4	3	4	1	2	3	4	31	6	6	6	4	6	6	6	6
2	41	3	2	2	3	4	4	2	2	2	4	4	4	4	2	3	3	3	2	3	1	3	3	3	3	2	12	18	1.55545	17	6	5	2	6	4	4	4	4	4	4	43	5	5	5	5	5	5	5	2
2	53	4	2	2	3	4	5	2	2	2	4	3	3	4	1	3	3	3	2	3	4	3	3	3	3	3	10	22	1.06054	16	5	4	4	4	3	4	4	3	4	4	39	3	5	4	3	3	3	3	3
1	45	3	2	2	3	4	1	2	3	2	3	2	3	2	2	3	3	3	3	3	2	3	3	3	3	3	8	20	0.933271	16	4	5	5	5	5	5	5	5	5	5	49	4	5	5	5	5	4	4	4
1	49	3	1	2	3	4	3	2	3	2	4	2	3	3	2	2	3	3	2	4	3	2	4	3	2	3	9	21	0.999933	15	4	5	4	5	4	4	5	5	5	6	47	5	4	5	3	5	5	4	3
1	48	3	2	2	3	4	3	2	3	2	4	4	3	3	3	4	3	4	2	3	2	1	3	2	2	1	11	14	1.83321	19	5	6	2	5	5	3	4	2	2	5	39	5	3	6	6	5	6	5	1
1	43	3	2	2	3	4	3	2	3	2	3	3	3	2	4	3	4	4	2	3	3	1	3	2	2	1	9	15	1.39991	19	4	4	3	5	3	5	4	3	4	4	39	5	6	4	4	5	3	4	3
2	47	3	2	2	3	4	4	2	3	2	3	4	3	3	3	3	4	4	1	3	3	1	2	2	2	3	10	16	1.45824	18	2	5	4	4	3	4	3	4	4	4	37	3	2	3	3	3	3	3	0
2	39	2	2	2	3	4	4	2	3	2	4	2	4	4	1	4	4	3	1	2	1	1	3	4	2	3	10	16	1.45824	17	2	2	6	1	1	5	1	1	1	2	22	0	6	6	0	6	0	0	0
2	41	3	2	2	3	4	3	2	3	2	4	3	4	4	4	4	4	4	2	3	2	2	3	3	2	2	11	17	1.5097	22	3	4	3	5	3	3	3	3	4	3	34	3	3	6	6	6	4	3	3
2	52	4	2	2	3	4	3	2	3	2	4	4	4	4	3	4	4	4	4	3	3	2	3	3	3	2	12	19	1.47359	23	3	5	2	5	5	5	4	2	6	6	43	4	6	6	6	5	6	4	6
1	37	2	2	2	3	4	3	2	3	2	3	3	3	2	3	2	3	3	2	3	3	2	3	3	3	3	9	20	1.04993	15	4	4	2	4	2	4	4	3	4	3	34	4	4	4	4	4	4	4	3
1	46	3	2	2	3	4	4	2	3	2	4	3	3	3	3	4	4	4	3	3	2	3	3	3	3	3	10	20	1.16659	21	4	4	4	4	3	4	4	4	4	4	39	5	5	5	5	5	5	5	4
2	46	3	2	2	3	4	4	2	3	2	2	3	3	2	2	4	3	3	3	3	1	2	1	3	2	4	8	16	1.16659	17	3	5	1	1	1	4	1	1	1	1	19	3	4	4	3	2	4	3	4
2	40	3	2	2	3	4	4	2	3	2	4	2	4	4	4	4	4	4	3	3	2	2	2	3	1	1	10	14	1.66656	23	3	4	1	3	5	3	1	1	1	1	23	2	3	6	4	6	6	6	4
2	41	3	2	2	2	4	4	1	1	2	4	2	3	3	2	3	3	4	3	3	3	3	3	3	3	3	9	21	0.999933	18	5	5	5	5	5	5	5	5	5	5	50	3	5	5	3	3	4	4	4
2	40	3	2	2	2	4	4	2	1	2	3	4	4	2	3	4	3	3	3	3	2	2	3	3	3	2	11	18	1.42583	18	5	5	2	4	3	4	4	3	3	2	35	4	5	5	4	4	4	4	4
2	47	3	1	2	2	4	4	2	1	2	4	4	4	4	1	3	4	4	3	3	1	3	4	4	2	3	12	20	1.39991	19	5	4	4	4	5	3	4	4	3	3	39	5	5	5	4	5	5	4	4
2	49	3	2	2	2	4	5	2	1	2	4	4	4	4	2	4	4	4	3	4	2	1	3	3	3	3	12	19	1.47359	21	5	5	4	6	4	4	6	4	4	6	48	4	5	6	3	5	5	4	4
2	42	3	1	2	2	4	4	1	2	2	4	4	4	4	2	4	3	4	4	3	3	1	4	3	4	4	12	22	1.27264	21	5	5	5	5	5	5	5	5	5	5	50	6	6	6	6	6	6	6	6
2	45	3	2	2	2	4	4	1	2	2	3	3	2	2	3	3	2	3	4	3	2	3	3	3	3	3	8	20	0.933271	17	6	6	2	6	5	5	6	5	5	3	49	5	6	6	5	6	6	6	6
2	42	3	2	2	2	4	4	2	2	2	3	3	3	2	2	3	3	3	3	3	3	3	3	3	3	3	9	21	0.999933	16	5	5	5	5	5	5	5	5	5	5	50	4	4	4	4	5	5	5	4
2	48	3	1	2	2	4	4	2	2	2	4	3	3	2	3	3	3	3	2	4	3	3	3	3	3	3	10	22	1.06054	16	5	5	2	5	5	5	5	3	4	5	44	5	5	5	5	5	4	4	3
2	38	2	2	2	1	4	3	1	1	2	4	2	4	2	2	3	2	2	2	3	3	2	3	3	3	2	10	19	1.22799	13	2	4	1	5	2	4	2	2	4	3	29	3	3	6	3	5	3	1	1
2	43	3	2	2	1	4	4	1	2	2	3	4	4	2	2	4	2	3	1	3	3	2	3	3	3	2	11	19	1.35079	14	3	4	3	5	3	4	5	3	5	5	40	4	5	5	3	4	6	4	0
2	43	3	2	3	3	4	1	1	1	2	3	3	3	3	3	3	3	3	3	3	2	2	2	3	3	3	9	18	1.16659	18	5	5	3	5	4	5	5	4	4	5	45	4	5	6	5	6	6	5	4
2	51	4	2	3	3	4	1	1	1	2	3	3	2	2	2	2	2	3	4	4	2	3	4	4	4	4	8	25	0.746617	15	6	6	6	6	6	6	6	6	6	6	60	6	6	6	6	6	6	6	6
1	41	3	2	3	3	4	2	1	1	2	4	4	4	4	2	4	4	4	3	4	3	3	3	4	4	4	12	25	1.11993	21	5	6	6	6	6	6	6	6	6	6	59	6	6	6	6	6	6	6	5
1	50	4	2	3	3	4	4	1	1	2	2	2	2	2	3	2	2	2	3	4	3	3	4	3	3	3	6	23	0.608655	14	5	5	5	4	4	4	4	4	4	5	44	6	6	6	6	6	5	4	4
2	56	4	2	3	3	4	4	1	1	2	2	3	3	2	3	4	4	4	3	4	2	3	4	3	3	2	8	21	0.88883	20	4	5	3	4	3	5	4	3	4	5	40	4	5	5	5	5	5	5	4
1	52	4	2	3	3	4	4	1	1	2	4	4	4	3	2	4	4	4	4	4	3	2	4	4	4	4	12	25	1.11993	21	6	6	6	6	5	5	6	6	6	6	58	6	6	6	6	6	6	6	6
1	47	3	2	3	3	4	1	2	1	2	4	4	4	2	3	3	3	3	3	4	3	3	3	2	3	3	12	21	1.33324	17	5	4	5	6	3	4	4	4	4	5	44	4	5	5	5	5	4	5	4
2	40	3	2	3	3	4	1	2	1	2	3	3	3	3	3	3	3	3	2	3	3	2	3	3	3	3	9	20	1.04993	17	5	5	4	5	5	5	5	4	6	5	49	4	5	5	4	5	4	4	3
1	42	3	2	3	3	4	2	2	1	2	4	3	3	3	3	1	2	2	2	3	3	3	3	3	3	3	10	21	1.11104	13	4	4	4	4	4	4	4	4	4	4	40	4	4	4	4	4	4	4	3
2	39	2	2	3	3	4	3	2	1	2	4	2	4	4	4	3	3	2	2	3	2	3	3	3	3	2	10	19	1.22799	18	5	5	3	5	4	3	5	3	5	5	43	4	5	5	4	5	6	5	3
1	41	3	2	3	3	4	3	2	1	2	4	2	4	1	3	3	3	3	3	4	3	2	2	3	3	3	10	20	1.16659	16	5	5	3	6	5	5	6	4	5	5	49	5	5	6	5	5	4	5	4
1	50	4	2	3	3	4	4	2	1	2	4	3	3	2	2	3	2	3	4	4	2	2	3	3	3	3	10	20	1.16659	16	4	4	4	4	4	4	4	4	4	4	40	6	6	5	5	5	5	6	6
2	50	4	2	3	3	4	4	2	1	2	3	2	3	3	3	2	3	3	1	2	3	3	3	3	3	3	8	20	0.933271	15	4	5	4	2	2	4	2	3	2	3	31	2	3	5	2	2	3	2	0
2	49	3	2	3	3	4	4	2	1	2	3	2	2	2	2	2	2	3	2	3	3	3	4	3	3	3	7	22	0.742375	13	4	5	4	5	4	4	4	4	4	3	41	0	4	4	2	3	3	3	1
2	46	3	2	3	3	4	4	2	1	2	4	4	4	3	3	4	4	4	2	3	4	4	4	3	3	3	12	24	1.16659	20	6	3	4	6	6	6	5	5	6	6	53	4	4	4	3	4	3	3	3
2	58	4	2	3	3	4	5	2	1	2	4	2	3	2	3	4	3	4	2	3	3	3	3	3	3	2	9	20	1.04993	18	5	4	4	3	4	5	4	4	4	5	42	5	5	4	5	5	4	5	3
2	42	3	2	3	3	4	3	2	2	2	4	2	3	3	3	3	4	4	3	3	2	2	3	3	3	3	9	19	1.10519	20	4	4	3	5	4	5	5	4	4	4	42	4	5	5	5	5	5	5	4
1	46	3	2	3	3	4	2	2	2	2	4	3	4	4	3	3	3	3	3	4	2	2	3	3	3	3	11	20	1.28325	19	6	5	5	6	4	5	5	5	5	5	51	6	6	6	6	6	6	6	4
2	44	3	2	3	3	4	4	2	2	2	4	4	4	1	3	4	3	3	3	3	2	2	4	3	2	2	12	18	1.55545	17	6	6	1	5	5	5	6	3	5	5	47	5	6	6	6	6	6	6	5
1	37	2	2	3	3	4	3	2	2	2	4	4	4	4	3	3	3	3	2	2	3	2	3	1	2	1	12	14	1.99987	18	2	5	2	4	3	3	3	3	5	5	35	2	2	6	2	3	5	3	2
2	42	3	1	3	3	4	3	2	2	2	4	3	4	3	4	4	3	4	2	3	2	2	3	2	3	2	11	17	1.5097	20	3	3	2	4	4	3	4	3	4	5	35	4	4	3	2	3	2	2	3
1	45	3	2	3	3	4	1	2	2	2	3	3	3	2	2	3	3	3	3	4	3	2	3	2	3	2	9	19	1.10519	16	3	5	2	5	4	5	5	2	3	4	38	4	5	5	4	5	4	4	4
1	36	2	2	3	3	4	2	2	2	2	3	4	3	3	3	4	4	4	2	3	3	2	1	3	3	2	10	17	1.37246	20	5	5	5	5	4	4	4	5	5	5	47	3	4	5	4	3	4	3	3
1	35	2	2	3	3	4	3	2	2	2	4	4	4	3	3	4	4	4	2	3	2	2	1	4	1	1	12	14	1.99987	20	2	4	3	5	2	2	2	2	2	2	26	2	2	4	2	2	3	2	3
2	37	2	1	3	3	4	3	2	2	2	4	4	3	4	3	4	3	3	3	2	1	3	1	1	1	2	11	11	2.33318	20	3	5	2	3	3	1	2	2	1	1	23	1	3	6	3	4	6	3	5
1	48	3	2	3	3	4	4	2	2	2	3	3	3	2	3	3	3	3	3	3	2	2	3	3	3	3	9	19	1.10519	17	4	5	3	5	3	3	3	2	4	4	36	4	5	5	4	5	5	5	4
1	37	2	2	3	3	4	1	2	2	2	4	4	4	4	4	4	4	4	2	4	1	1	1	1	2	1	12	11	2.54528	22	4	4	1	5	4	3	5	2	3	4	35	5	5	6	5	5	5	4	1
1	49	3	2	3	3	4	4	2	2	2	4	4	4	4	3	4	4	4	1	3	1	2	3	2	2	2	12	15	1.86654	20	2	3	2	3	3	3	3	3	3	3	28	2	2	6	4	3	2	2	0
1	47	3	2	3	3	4	4	1	2	2	4	4	4	4	3	4	3	3	3	3	2	2	3	3	3	2	12	18	1.55545	20	4	4	3	3	4	3	3	2	4	3	33	6	6	3	6	6	6	6	4
1	40	3	2	3	3	4	2	2	2	2	3	3	3	3	3	3	2	3	3	4	3	2	3	2	3	2	9	19	1.10519	17	3	5	2	5	4	4	5	2	3	4	37	4	5	5	4	5	4	4	4
1	45	3	2	3	3	4	3	2	3	2	4	4	4	2	1	4	2	3	3	3	2	3	3	3	3	2	12	19	1.47359	15	5	5	4	5	5	5	5	4	5	5	48	5	6	6	5	5	5	5	5
1	43	3	2	1	3	3	1	1	1	1	3	2	3	2	2	3	3	3	3	3	2	1	3	3	3	3	8	18	1.03697	16	5	5	4	5	5	4	5	4	4	4	45	5	5	5	5	5	5	5	5
2	39	2	2	1	3	3	2	1	1	1	2	2	2	3	2	2	2	2	1	3	2	2	3	2	2	2	6	16	0.874942	12	3	5	1	2	2	2	1	1	1	2	20	0	3	0	0	0	0	0	0
2	68	4	2	1	3	3	2	1	1	1	4	2	1	1	2	3	2	3	4	3	4	4	4	3	3	3	7	24	0.68051	15	4	4	4	6	6	6	6	6	3	3	48	0	6	6	6	6	6	6	6
2	50	4	2	1	3	3	2	1	1	1	3	2	2	2	3	2	2	4	4	4	2	3	4	3	3	3	7	22	0.742375	17	5	5	5	6	5	5	6	5	5	5	52	6	6	6	6	6	6	6	6
2	67	4	2	1	3	3	2	1	1	1	2	3	3	3	1	2	1	1	2	4	2	2	2	3	3	2	8	18	1.03697	10	4	5	1	4	3	3	5	3	5	4	37	3	5	5	4	4	4	4	3
1	43	3	2	1	3	3	3	1	1	1	3	3	3	4	1	3	3	4	2	3	2	2	3	3	3	3	9	19	1.10519	17	3	5	3	3	4	4	3	2	3	4	34	3	4	6	5	5	5	4	3
2	48	3	2	1	3	3	3	1	1	1	4	2	4	1	1	3	4	4	4	4	1	3	3	2	2	2	10	17	1.37246	17	6	6	1	6	1	2	6	5	5	4	42	5	5	6	5	5	6	6	6
1	43	3	2	1	3	3	4	1	1	1	2	3	3	3	3	2	3	3	3	3	3	2	3	3	2	2	8	18	1.03697	17	4	4	3	4	4	4	3	3	4	4	37	4	6	5	5	5	4	5	5
1	59	4	2	1	3	3	5	1	1	1	2	2	2	3	2	2	2	2	1	3	2	3	2	3	3	3	6	19	0.736793	12	5	5	5	5	5	4	5	5	4	5	48	0	6	0	0	1	1	1	0
1	44	3	2	1	3	3	1	2	1	1	3	3	4	4	3	4	4	4	3	3	2	3	3	3	3	3	10	20	1.16659	22	5	5	5	5	4	5	6	5	5	5	50	5	6	6	6	5	5	5	5
1	45	3	2	1	3	3	3	2	1	1	3	4	4	4	4	3	3	2	2	3	2	2	3	3	3	2	11	18	1.42583	18	3	2	2	3	2	3	3	3	3	3	27	3	4	4	3	3	5	3	2
1	54	4	2	1	3	3	3	2	1	1	4	3	4	3	4	3	3	3	3	3	2	3	4	3	3	3	11	21	1.22214	19	6	6	2	6	3	3	5	3	3	4	41	3	3	3	2	2	3	4	4
2	67	4	1	1	3	3	4	2	1	1	2	2	2	1	2	3	4	3	4	3	3	3	3	4	3	3	6	22	0.636321	17	6	5	4	6	6	5	6	5	5	5	53	5	5	5	5	6	6	6	6
2	52	4	2	1	3	3	5	2	1	1	3	2	2	4	3	2	4	4	2	3	2	2	2	3	2	2	7	16	1.02077	19	3	5	2	5	2	2	4	2	4	4	33	2	4	4	4	4	5	4	2
2	49	3	2	1	3	3	1	1	2	1	3	2	4	2	3	3	3	3	3	3	2	2	3	3	3	2	9	18	1.16659	17	6	6	4	6	6	6	6	5	6	6	57	6	6	6	6	6	5	4	5
1	46	3	2	1	3	3	1	1	2	1	4	4	4	3	3	2	4	4	2	3	2	2	3	3	2	2	12	17	1.64695	18	4	4	3	4	4	3	4	3	4	5	38	4	4	4	4	4	4	4	3
1	49	3	2	1	3	3	5	1	2	1	3	3	4	2	3	4	3	3	4	4	3	3	3	4	3	3	10	23	1.01443	19	6	6	5	6	6	6	6	6	6	6	59	6	6	6	6	6	6	6	6
1	46	3	2	1	3	3	1	2	2	1	4	3	4	2	2	2	3	3	2	3	2	2	3	3	3	2	11	18	1.42583	14	3	2	2	2	2	2	2	2	5	4	26	3	6	1	5	5	3	3	2
2	47	3	2	1	3	3	3	2	2	1	4	4	4	4	4	3	4	4	3	4	1	3	3	3	2	4	12	20	1.39991	22	5	6	4	6	5	4	6	4	4	4	48	4	6	6	5	5	5	4	4
1	38	2	2	1	3	3	3	2	2	1	3	3	3	4	2	3	3	3	3	3	2	2	3	3	3	2	9	18	1.16659	18	5	4	3	4	4	5	4	4	4	5	42	4	4	5	4	4	3	3	4
1	46	3	2	1	3	3	4	2	2	1	4	3	4	3	3	3	3	3	3	3	2	3	3	3	3	3	11	20	1.28325	18	5	5	5	5	4	5	5	5	5	5	49	4	5	5	5	5	4	4	4
1	47	3	2	1	3	3	4	2	2	1	3	2	3	3	3	2	3	4	2	3	3	2	3	3	3	2	8	19	0.982391	17	5	5	3	5	5	5	5	3	5	5	46	5	5	6	3	5	4	3	3
2	39	2	2	1	3	3	2	1	2	1	4	4	4	3	3	3	4	4	3	3	3	2	3	3	3	3	12	20	1.39991	20	4	5	4	5	4	5	5	4	5	5	46	5	5	6	4	5	5	4	5
2	41	3	2	1	3	3	2	2	2	1	4	4	4	3	1	4	4	4	4	3	2	2	3	3	3	3	12	19	1.47359	20	6	5	5	6	5	5	5	5	5	5	52	6	6	6	6	6	6	6	6
1	37	2	2	1	3	3	3	2	2	1	4	3	3	2	2	3	3	2	2	3	3	3	3	3	2	2	10	19	1.22799	14	5	5	3	4	4	3	4	3	3	4	38	3	3	3	3	3	3	3	3
2	35	2	2	1	3	3	3	2	2	1	3	3	4	3	3	3	3	3	3	3	1	2	3	2	2	2	10	15	1.55545	18	4	5	2	5	4	2	4	4	3	2	35	3	3	5	5	4	4	4	4
1	47	3	2	1	3	3	4	2	2	1	4	3	3	3	3	3	3	3	2	3	1	3	3	3	2	2	10	17	1.37246	17	4	4	2	2	2	4	4	2	2	2	28	4	4	5	4	4	4	4	3
1	48	3	2	1	3	3	4	2	2	1	3	2	3	2	3	3	3	3	1	3	2	3	3	2	2	2	8	17	1.09797	15	4	5	1	4	2	2	3	1	3	3	28	3	4	3	3	6	3	3	0
2	47	3	2	1	3	3	4	1	2	1	3	3	3	2	2	2	3	3	4	4	3	4	4	3	3	4	9	25	0.839944	16	6	5	6	6	5	5	5	6	5	5	54	6	6	6	5	5	6	5	6
1	40	3	2	1	3	3	1	2	2	1	4	1	3	1	2	3	1	3	3	3	4	2	3	3	3	3	8	21	0.88883	13	5	6	5	5	1	5	5	5	6	5	48	3	5	5	4	6	6	6	4
2	46	3	2	1	3	3	1	2	2	1	3	3	3	2	4	4	3	4	3	3	2	3	3	3	3	3	9	20	1.04993	20	3	5	5	5	5	4	5	5	2	4	43	5	6	5	5	5	5	3	4
1	45	3	2	1	3	3	2	2	2	1	4	2	3	2	3	3	3	3	4	3	3	2	2	3	3	3	9	19	1.10519	18	6	6	5	6	6	6	6	5	5	5	56	6	6	6	6	6	6	6	6
1	38	2	2	1	3	3	1	1	2	1	4	4	4	4	1	4	4	4	4	4	2	2	3	3	3	2	12	19	1.47359	21	3	6	1	4	1	2	2	1	1	4	25	6	6	6	6	6	6	6	6
2	38	2	2	1	3	3	3	1	2	1	4	2	3	3	3	3	4	3	1	3	1	2	2	3	2	1	9	14	1.4999	17	3	5	3	4	3	2	3	2	1	1	27	0	1	2	2	3	3	1	0
1	40	3	2	1	3	3	2	2	2	1	4	4	4	4	3	4	4	3	4	4	2	3	3	2	3	2	12	19	1.47359	22	5	6	1	6	3	3	3	1	2	2	32	2	2	6	4	6	4	4	6
2	39	2	2	1	3	3	3	2	2	1	3	3	3	3	3	2	3	3	3	3	2	2	3	3	2	2	9	17	1.23521	17	3	4	3	5	4	4	6	6	6	5	46	4	4	4	4	4	4	4	4
1	42	3	2	1	3	3	4	2	2	1	3	3	3	3	3	3	3	3	2	3	2	2	3	3	2	2	9	17	1.23521	17	3	5	3	4	3	3	3	3	3	3	33	3	3	3	3	3	2	3	3
1	47	3	2	1	3	3	1	2	3	1	3	4	4	3	3	4	3	2	3	4	1	3	4	3	2	1	11	18	1.42583	18	4	4	1	2	2	3	3	2	4	6	31	4	5	6	6	5	6	5	4
1	41	3	2	1	3	3	2	2	3	1	4	3	4	4	4	3	4	3	2	3	1	1	2	3	1	1	11	12	2.13875	20	3	3	1	4	3	1	4	1	3	3	26	2	5	6	3	5	3	2	2
1	47	3	2	1	3	3	3	2	3	1	4	4	4	3	3	2	4	4	3	3	1	1	1	4	1	4	12	15	1.86654	19	5	5	1	1	1	1	1	1	5	4	25	0	6	6	6	6	6	6	5
2	43	3	1	1	3	3	2	2	3	1	4	4	4	2	3	4	4	4	3	4	4	1	1	1	3	2	12	16	1.74988	20	1	6	3	5	4	3	5	1	1	3	32	6	6	6	5	6	6	6	4
2	41	3	1	1	3	3	3	2	3	1	4	3	4	3	1	3	4	4	3	3	1	2	3	3	2	3	11	17	1.5097	18	5	5	5	5	5	4	4	4	3	4	44	5	6	6	5	6	6	5	4
1	64	4	2	1	3	3	4	2	3	1	3	3	3	4	4	3	3	3	3	4	2	3	3	3	3	4	9	22	0.954482	20	6	6	1	6	5	6	4	2	5	4	45	5	5	6	6	6	5	6	5
1	47	3	1	1	3	3	5	2	3	1	4	4	3	3	1	4	3	3	1	3	2	3	3	2	3	2	11	18	1.42583	15	3	5	3	4	5	4	3	3	3	3	36	2	2	2	3	3	3	3	0
2	43	3	2	1	3	3	1	2	3	1	3	2	3	2	4	3	3	4	4	4	2	3	3	4	3	3	8	22	0.848428	20	5	6	3	6	5	5	5	3	3	4	45	6	6	6	6	6	6	6	6
1	46	3	2	1	3	3	2	2	3	1	4	3	4	3	3	4	4	4	4	3	2	2	3	3	3	3	11	19	1.35079	22	2	5	4	5	5	5	5	4	4	5	44	6	6	6	6	6	6	6	6
2	47	3	2	1	3	3	1	1	1	2	3	3	3	2	2	4	3	3	3	3	2	3	3	3	3	3	9	20	1.04993	17	5	5	5	5	5	5	5	5	5	5	50	4	4	5	5	5	6	5	5
2	45	3	2	1	3	3	1	1	1	2	3	3	3	3	2	3	3	3	2	3	2	3	2	3	3	3	9	19	1.10519	16	2	4	2	4	4	2	3	2	3	3	29	3	3	3	3	3	3	3	1
1	55	4	2	1	3	3	1	1	1	2	3	3	4	4	2	3	3	3	2	3	2	2	2	3	3	3	10	18	1.29621	17	4	4	5	5	5	5	5	5	4	4	46	3	3	3	3	3	2	3	3
1	66	4	2	1	3	3	1	1	1	2	3	3	3	3	3	3	3	3	4	4	2	1	3	3	3	2	9	18	1.16659	19	6	6	3	6	4	4	6	5	5	6	51	5	6	6	5	6	6	6	6
2	40	3	2	1	3	3	2	1	1	2	3	2	2	2	2	2	2	2	3	3	3	3	4	3	3	3	7	22	0.742375	13	5	5	5	5	5	5	5	5	5	5	50	5	6	5	6	5	5	6	5
1	56	4	2	1	3	3	2	1	1	2	2	2	2	2	2	3	2	3	3	3	2	2	3	3	3	3	6	19	0.736793	15	5	6	6	6	3	3	5	4	4	5	47	5	5	5	5	6	5	6	4
2	33	2	2	1	3	3	2	1	1	2	3	3	3	3	2	3	3	3	3	3	1	2	2	2	2	1	9	13	1.61528	17	4	4	3	5	4	3	5	3	2	1	34	2	4	4	1	4	4	3	4
1	55	4	2	1	3	3	3	1	1	2	3	3	3	3	2	3	3	3	2	3	2	2	2	3	3	3	9	18	1.16659	16	5	5	5	5	5	5	5	5	5	5	50	3	3	3	3	3	3	3	3
2	37	2	2	1	3	3	3	1	1	2	3	2	3	3	3	4	3	3	2	3	2	2	2	2	2	2	8	15	1.24436	18	3	4	3	4	4	4	4	3	4	4	37	5	5	5	5	5	5	5	3
1	43	3	2	1	3	3	3	1	1	2	3	2	3	2	2	3	3	3	3	3	2	2	3	3	3	3	8	19	0.982391	16	5	5	5	5	5	5	5	5	5	5	50	4	4	4	4	5	5	5	5
1	50	4	2	1	3	3	3	1	1	2	3	3	3	3	2	4	4	4	2	3	1	1	3	3	3	3	9	17	1.23521	19	5	5	4	5	4	4	4	5	5	4	45	4	4	4	4	3	3	3	3
1	40	3	2	1	3	3	4	1	1	2	4	4	3	4	3	3	3	3	2	3	1	1	2	2	2	3	11	14	1.83321	18	4	4	5	3	4	3	4	3	5	5	40	4	4	6	3	4	5	4	1
2	41	3	2	1	3	3	4	1	1	2	2	2	3	3	3	3	3	3	4	2	2	2	3	2	2	2	7	15	1.08882	19	3	3	2	3	2	4	2	3	3	5	30	4	5	6	6	6	6	6	6
2	54	4	2	1	3	3	4	1	1	2	4	1	3	1	4	4	4	4	4	4	1	3	4	3	3	3	8	21	0.88883	21	6	6	3	6	4	4	6	4	4	6	49	6	6	6	6	6	6	6	6
1	50	4	2	1	3	3	4	1	1	2	3	3	3	3	2	3	3	3	3	3	2	2	2	3	3	3	9	18	1.16659	17	5	5	5	5	5	5	5	5	5	5	50	4	4	4	4	4	4	4	4
1	46	3	2	1	3	3	4	1	1	2	2	2	3	2	2	2	3	3	3	3	3	3	3	3	3	3	7	21	0.777726	15	4	3	3	5	4	5	4	4	4	4	40	5	5	5	5	5	3	5	5
1	50	4	2	1	3	3	4	1	1	2	4	3	4	3	1	4	3	4	4	3	1	2	4	3	3	3	11	19	1.35079	19	5	6	4	5	6	4	5	5	3	5	48	6	6	6	6	6	6	6	6
1	48	3	2	1	3	3	4	1	1	2	2	2	2	2	1	4	2	2	3	4	1	1	1	4	4	4	6	19	0.736793	14	4	4	4	4	4	4	4	4	4	4	40	2	3	4	3	5	4	4	4
2	55	4	2	1	3	3	5	1	1	2	4	4	4	3	4	4	4	4	3	4	2	1	3	4	3	1	12	18	1.55545	22	6	5	3	6	3	6	5	3	4	6	47	5	6	6	6	6	6	6	5
1	62	4	2	1	3	3	5	1	1	2	3	3	2	2	3	3	3	3	4	4	3	3	4	4	3	4	8	25	0.746617	18	6	6	6	6	6	6	6	6	6	6	60	5	5	6	6	6	6	5	6
1	44	3	2	1	3	3	1	2	1	2	3	3	3	2	2	2	2	3	1	3	2	2	3	3	3	3	9	19	1.10519	12	5	5	4	5	5	5	5	2	2	5	43	6	6	6	6	6	6	6	0
1	48	3	2	1	3	3	2	2	1	2	4	4	4	3	3	3	4	4	3	3	2	3	3	3	3	2	12	19	1.47359	20	4	5	2	5	3	3	3	2	2	3	32	4	4	4	5	5	4	4	4
1	45	3	2	1	3	3	3	2	1	2	3	3	3	2	2	3	3	3	2	3	2	2	3	3	3	2	9	18	1.16659	15	5	5	2	5	5	4	5	4	3	4	42	5	5	5	5	6	3	4	2
2	50	4	2	1	3	3	3	2	1	2	3	1	3	3	2	3	3	3	2	4	2	2	2	2	2	2	7	16	1.02077	16	2	1	2	5	3	3	3	1	1	2	23	1	1	5	1	1	1	1	1
1	55	4	2	1	3	3	4	2	1	2	4	3	4	4	4	3	3	4	3	3	1	2	2	3	2	3	11	16	1.60406	21	5	6	4	6	5	4	5	3	3	5	46	5	6	6	5	6	6	6	5
1	53	4	2	1	3	3	4	2	1	2	3	2	2	2	2	2	2	4	4	4	2	2	2	3	3	3	7	19	0.859592	16	5	6	4	6	5	5	5	5	5	5	51	4	5	5	5	5	6	4	6
1	48	3	2	1	3	3	4	2	1	2	4	3	4	4	3	3	3	3	2	3	3	3	3	3	3	2	11	20	1.28325	18	3	4	1	5	5	5	5	4	4	5	41	4	6	6	4	5	5	4	2
1	49	3	2	1	3	3	4	2	1	2	4	2	3	1	3	4	3	3	3	3	1	1	3	3	3	1	9	15	1.39991	17	4	5	1	5	4	3	5	2	3	4	36	6	6	6	6	6	6	5	4
2	61	4	2	1	3	3	5	2	1	2	4	3	4	4	1	4	4	4	4	4	1	2	2	3	3	3	11	18	1.42583	21	6	6	4	6	6	6	6	6	6	6	58	6	6	6	6	6	6	6	6
1	39	2	2	1	3	3	1	1	2	2	4	3	4	4	3	3	4	4	3	3	2	2	2	3	2	2	11	16	1.60406	21	3	5	1	5	5	3	4	4	4	4	38	5	6	5	6	5	6	6	5
1	63	4	2	1	3	3	5	1	2	2	3	3	4	4	2	3	3	3	3	3	2	2	4	3	1	3	10	18	1.29621	18	6	5	4	5	4	4	4	4	4	4	44	4	4	5	5	6	5	6	4
1	43	3	1	1	3	3	4	2	2	2	4	4	4	4	1	4	4	4	4	4	1	1	4	4	4	4	12	22	1.27264	21	6	6	6	6	6	6	6	6	6	6	60	6	6	6	6	6	6	6	6
1	54	4	2	1	3	3	5	2	2	2	4	2	3	3	3	4	4	4	2	3	2	3	3	3	3	2	9	19	1.10519	20	5	5	1	6	5	6	6	3	5	5	47	5	6	5	3	6	5	6	3
1	47	3	2	1	3	3	2	2	2	2	3	2	3	2	3	3	3	3	2	4	2	3	3	3	3	3	8	21	0.88883	16	4	4	2	4	3	2	3	3	3	4	32	3	4	4	4	4	4	4	3
1	40	3	2	1	3	3	3	2	2	2	4	4	4	4	3	3	3	3	2	3	2	2	3	3	3	3	12	19	1.47359	18	2	5	5	5	5	5	5	5	5	5	47	2	4	4	2	3	3	3	1
2	46	3	2	1	3	3	4	2	2	2	3	2	3	2	2	2	3	3	2	3	2	3	2	3	3	2	8	18	1.03697	14	5	5	4	4	4	4	4	4	3	4	41	0	2	6	6	6	3	3	3
1	34	2	2	1	3	3	1	1	2	2	3	3	4	4	2	3	3	3	2	3	2	2	2	3	3	3	10	18	1.29621	17	5	5	5	5	5	5	5	5	5	5	50	3	3	3	2	2	3	3	3
1	46	3	2	1	3	3	2	2	2	2	4	2	3	4	3	4	3	3	4	3	2	3	3	2	3	3	9	19	1.10519	21	6	6	6	6	6	6	6	6	6	6	60	5	6	6	6	6	6	6	6
2	55	4	2	1	3	3	5	2	2	2	4	3	4	3	3	3	3	3	2	3	1	2	2	3	2	2	11	15	1.711	17	4	4	3	5	5	3	4	3	4	4	39	1	4	5	3	2	3	3	3
2	46	3	2	1	3	3	1	2	2	2	4	3	3	3	3	3	3	3	3	3	3	2	3	2	2	2	10	17	1.37246	18	3	3	2	4	2	4	3	2	3	4	30	2	3	5	3	4	4	2	5
1	42	3	2	1	3	3	1	2	2	2	4	2	2	2	1	2	3	3	2	3	1	3	3	3	3	2	8	18	1.03697	13	4	5	3	4	3	3	3	3	3	4	35	4	6	6	4	5	5	4	3
1	37	2	2	1	3	3	1	2	2	2	4	4	4	3	4	4	4	4	3	3	1	1	1	1	2	1	12	10	2.79981	22	1	5	2	5	3	2	3	2	3	4	30	5	6	6	1	3	5	5	5
2	43	3	2	1	3	3	1	2	2	2	4	3	4	3	4	3	3	4	3	4	2	3	3	3	3	2	11	20	1.28325	20	4	6	3	6	4	4	5	3	5	6	46	5	6	6	4	4	3	4	4
1	52	4	2	1	3	3	2	2	2	2	3	3	3	3	2	3	3	3	3	4	1	1	1	4	4	4	9	19	1.10519	17	5	5	5	5	5	5	5	5	5	5	50	5	5	5	5	5	5	5	5
1	51	4	2	1	3	3	2	2	2	2	4	3	3	3	2	3	3	3	2	3	2	2	2	2	3	3	10	17	1.37246	16	4	4	4	4	4	4	4	4	4	4	40	4	4	4	4	4	4	4	3
1	43	3	2	1	3	3	2	2	2	2	3	4	3	4	3	3	3	3	2	3	2	2	3	2	3	2	10	17	1.37246	18	3	5	3	5	3	3	3	3	4	4	36	3	4	5	2	5	3	2	1
1	53	4	2	1	3	3	3	2	2	2	4	4	4	4	3	4	3	4	4	4	2	3	3	3	3	2	12	20	1.39991	22	6	6	6	6	6	6	6	6	6	6	60	6	6	6	6	6	6	6	6
2	47	3	2	1	3	3	4	2	2	2	3	3	3	3	2	2	3	3	4	3	2	3	3	3	3	3	9	20	1.04993	17	4	3	4	4	4	4	4	4	4	4	39	5	6	6	6	6	6	6	6
2	39	2	2	1	3	3	3	2	3	2	3	2	3	3	2	3	3	3	2	3	2	3	3	2	3	2	8	18	1.03697	16	5	5	2	5	3	4	4	3	3	3	37	4	5	3	3	3	5	3	3
1	33	2	2	1	3	3	2	2	3	2	4	4	4	4	3	4	3	4	2	3	1	3	3	3	3	2	12	18	1.55545	20	3	5	2	6	5	3	6	3	4	5	42	3	4	5	3	5	5	3	3
2	38	2	2	1	3	3	2	2	3	2	3	2	3	2	4	3	2	3	2	3	2	3	2	2	2	1	8	15	1.24436	16	3	4	2	3	3	3	3	3	3	3	30	2	3	4	3	3	4	3	3
2	32	2	2	1	3	3	2	2	3	2	4	4	4	4	4	4	4	4	1	3	1	1	1	4	1	1	12	12	2.33318	21	6	1	1	1	3	1	1	1	1	1	17	1	1	6	0	0	0	6	0
2	44	3	2	1	3	3	3	2	3	2	3	3	3	3	3	3	3	3	3	3	3	2	3	3	2	2	9	18	1.16659	18	3	4	4	4	3	3	3	3	4	4	35	4	4	4	4	5	5	5	4
1	70	4	2	1	3	3	3	2	3	2	2	2	3	2	2	3	3	3	4	3	2	3	3	2	3	3	7	19	0.859592	17	5	5	3	5	5	5	5	5	5	5	48	6	6	6	6	6	6	6	6
1	72	4	2	1	3	3	4	2	3	2	2	2	3	2	2	2	3	3	4	3	1	3	3	3	3	3	7	19	0.859592	16	6	6	6	6	5	3	5	5	5	5	52	5	6	6	2	6	6	5	6
2	71	4	2	1	3	3	5	2	3	2	4	3	4	1	2	4	4	4	4	3	2	3	3	3	3	3	11	20	1.28325	19	6	6	3	5	5	5	5	5	5	5	50	6	6	6	6	6	6	6	6
1	38	2	2	1	3	3	1	2	3	2	3	2	3	2	2	2	3	3	4	3	3	3	3	3	2	3	8	20	0.933271	16	5	6	5	5	6	6	6	6	6	6	57	6	6	6	6	6	6	0	6
2	40	3	2	1	3	3	2	1	3	2	4	3	3	3	2	3	3	3	4	3	3	3	2	3	3	2	10	19	1.22799	18	4	4	3	4	4	4	4	3	3	3	36	6	6	6	6	6	6	6	6
2	40	3	2	1	3	3	2	1	3	2	4	4	4	4	2	3	3	3	1	3	2	2	3	3	3	2	12	18	1.55545	16	4	4	4	4	3	3	4	3	4	5	38	6	6	6	6	6	6	0	0
2	47	3	2	1	3	3	4	2	3	2	4	2	4	4	4	3	4	4	4	3	2	3	3	3	3	3	10	20	1.16659	23	4	4	3	6	5	5	5	4	4	5	45	6	6	6	6	6	6	0	6
1	47	3	2	1	3	3	4	2	3	2	3	3	1	1	4	4	4	3	4	3	2	2	2	3	3	3	7	18	0.907347	20	6	6	5	6	5	5	6	5	5	5	54	5	6	5	5	6	6	5	6
2	36	2	2	1	2	3	1	1	1	1	4	4	4	4	3	3	2	2	2	3	2	3	2	3	2	1	12	16	1.74988	16	2	4	1	2	1	2	2	1	3	4	22	4	3	6	3	6	6	3	2
2	36	2	2	1	2	3	2	1	1	1	3	2	3	3	2	3	3	3	2	3	2	3	3	2	2	2	8	17	1.09797	16	5	5	3	6	3	4	5	3	5	5	44	0	3	6	5	6	5	3	3
2	43	3	2	1	2	3	2	1	1	1	3	4	4	3	2	3	3	3	2	3	2	2	3	3	2	3	11	18	1.42583	16	4	4	4	4	4	4	4	4	3	4	39	3	3	5	2	3	4	3	3
2	52	4	2	1	2	3	2	1	1	1	3	1	2	1	3	3	3	4	3	4	2	1	4	3	3	4	6	21	0.666622	17	6	5	5	6	6	5	4	5	5	5	52	5	6	5	5	5	5	5	5
2	49	3	1	1	2	3	5	1	1	1	3	3	3	3	3	3	4	4	3	3	2	3	3	3	3	3	9	20	1.04993	20	5	5	4	5	5	5	5	4	4	5	47	1	2	6	3	3	5	3	4
2	53	4	2	1	2	3	5	1	1	1	3	2	3	2	1	2	3	3	2	3	3	3	3	3	3	3	8	21	0.88883	13	5	4	4	5	4	4	4	4	4	4	42	2	4	4	3	3	2	3	1
2	39	2	2	1	2	3	3	2	1	1	3	2	3	3	3	3	3	3	2	3	2	3	3	2	2	2	8	17	1.09797	17	4	3	2	6	3	3	5	2	4	5	37	5	5	5	5	5	4	4	3
2	45	3	2	1	2	3	4	2	1	1	2	2	2	2	4	4	4	4	3	3	2	3	4	2	3	3	6	20	0.699953	21	5	5	5	6	4	6	5	5	4	5	50	5	6	6	5	6	6	6	5
2	38	2	2	1	2	3	4	2	2	1	4	3	4	4	3	4	3	4	1	3	1	1	4	2	2	1	11	14	1.83321	19	2	5	1	2	2	1	2	1	1	2	19	3	4	3	2	4	3	2	0
2	40	3	2	1	2	3	4	2	2	1	4	3	4	3	3	3	3	4	2	3	2	3	3	2	2	2	11	17	1.5097	18	4	5	3	4	4	4	4	3	3	4	38	4	4	4	4	5	4	3	3
2	45	3	1	1	2	3	2	2	3	1	3	2	3	3	3	3	3	4	3	4	2	3	2	3	2	3	8	19	0.982391	19	5	5	5	6	6	6	5	5	5	5	53	6	6	6	5	5	4	5	4
2	42	3	2	1	2	3	4	2	3	1	4	4	4	4	1	4	4	4	2	4	1	2	3	4	4	4	12	22	1.27264	19	4	2	2	2	1	2	2	2	3	4	24	4	3	2	4	2	3	2	3
2	45	3	2	1	2	3	1	1	1	2	3	2	2	2	3	2	3	2	4	3	2	3	3	3	3	3	7	20	0.816612	16	5	5	5	5	5	5	5	5	5	5	50	6	6	6	6	6	6	6	6
2	36	2	2	1	2	3	3	1	1	2	4	4	3	3	1	3	2	2	3	3	2	3	3	3	3	3	11	20	1.28325	14	5	5	4	4	3	3	3	3	3	4	37	4	4	5	5	5	5	5	4
2	40	3	1	1	2	3	3	1	1	2	3	3	2	2	1	3	1	1	3	4	3	3	3	3	4	4	8	24	0.777726	11	5	6	4	4	5	4	5	5	6	5	49	6	5	6	5	6	4	5	5
2	39	2	2	1	2	3	3	1	1	2	3	1	3	3	3	3	3	3	1	3	4	4	3	3	1	2	7	20	0.816612	16	5	5	2	5	5	5	5	2	2	4	40	0	6	6	0	0	6	0	0
2	45	3	2	1	2	3	3	1	1	2	2	2	3	3	3	3	3	3	2	3	2	3	3	2	2	3	7	18	0.907347	17	5	5	2	6	5	5	5	2	6	6	47	3	6	6	6	5	5	4	3
2	45	3	1	1	2	3	4	1	1	2	2	2	3	3	2	2	3	3	3	3	1	3	3	3	3	3	7	19	0.859592	16	5	5	4	4	5	6	6	3	5	5	48	4	5	4	5	4	4	4	4
2	53	4	2	1	2	3	4	1	1	2	4	4	4	4	2	4	4	4	2	4	1	1	3	3	3	3	12	18	1.55545	20	6	6	1	1	1	1	1	1	1	2	21	0	2	6	6	6	6	2	2
2	49	3	2	1	2	3	4	1	1	2	4	2	2	2	2	3	3	3	3	3	2	4	4	3	3	3	8	22	0.848428	16	5	5	4	6	5	5	5	5	5	5	50	5	6	6	6	6	6	6	5
2	49	3	2	1	2	3	4	1	1	2	3	3	2	2	3	2	2	2	4	3	3	3	3	3	3	3	8	21	0.88883	15	5	5	5	5	5	5	5	5	5	5	50	6	6	6	6	6	6	6	6
2	52	4	2	1	2	3	5	1	1	2	4	4	4	4	3	3	3	4	3	4	2	1	3	3	3	1	12	17	1.64695	20	5	5	3	5	5	5	5	3	5	5	46	5	6	6	6	6	5	5	5
2	42	3	2	1	2	3	4	2	1	2	3	2	3	3	2	3	3	2	1	3	3	3	3	3	3	3	8	21	0.88883	14	5	5	5	5	5	5	5	5	5	5	50	6	6	6	6	0	0	0	0
2	43	3	2	1	2	3	4	2	1	2	3	2	3	3	4	3	3	3	2	3	2	3	2	3	1	1	8	15	1.24436	18	5	5	3	2	4	1	3	2	2	3	30	4	4	5	5	4	4	4	3
2	46	3	2	1	2	3	4	2	1	2	3	3	1	2	3	2	3	4	4	3	3	2	4	4	3	3	7	22	0.742375	18	6	6	6	6	5	6	6	6	6	6	59	6	6	6	6	6	6	6	6
2	45	3	2	1	2	3	4	2	1	2	4	2	4	3	3	4	4	4	3	4	1	3	3	3	3	3	10	20	1.16659	21	4	5	5	5	5	4	5	5	3	6	47	6	6	6	6	6	6	5	5
2	49	3	2	1	2	3	4	2	1	2	3	3	3	2	3	3	3	3	3	3	2	2	3	3	3	3	9	19	1.10519	17	6	4	5	5	5	5	5	5	5	5	50	3	4	5	4	6	5	5	5
2	42	3	2	1	2	3	3	1	2	2	3	1	2	1	2	3	2	4	1	3	1	3	2	2	1	1	6	13	1.07685	13	1	5	2	1	1	1	1	1	1	2	16	2	2	3	1	1	3	3	0
2	38	2	2	1	2	3	3	1	2	2	3	2	3	2	3	3	3	3	2	3	2	2	3	2	2	2	8	16	1.16659	16	4	5	2	4	4	4	4	3	3	4	37	4	3	6	4	4	4	4	2
2	35	2	2	1	2	3	3	1	2	2	2	3	3	2	3	3	2	2	2	4	2	4	3	3	2	2	8	20	0.933271	14	4	4	3	2	3	3	3	3	3	3	31	5	5	5	4	4	4	3	1
2	41	3	2	1	2	3	2	1	2	2	4	3	3	2	3	4	3	3	2	3	2	3	4	3	3	2	10	20	1.16659	17	5	6	1	2	4	3	1	1	4	4	31	3	4	6	4	4	5	4	3
2	42	3	2	1	2	3	3	2	2	2	4	2	4	2	2	3	3	4	3	3	2	3	3	3	3	3	10	20	1.16659	17	5	5	5	5	5	5	5	5	5	5	50	6	6	6	6	6	6	6	4
2	49	3	2	1	2	3	4	1	2	2	3	2	3	3	2	2	4	4	2	4	2	3	3	3	3	3	8	21	0.88883	17	4	3	4	3	4	3	4	4	4	4	37	5	5	5	5	4	5	3	3
2	54	4	1	1	2	3	5	1	3	2	3	3	3	3	2	3	3	3	4	3	2	2	3	3	3	3	9	19	1.10519	18	5	6	4	5	5	5	5	5	5	5	50	6	6	6	6	6	6	6	6
2	38	2	2	1	2	3	2	2	3	2	3	2	1	3	2	3	4	3	2	4	1	3	4	2	2	3	6	19	0.736793	17	5	5	3	6	3	3	5	4	4	4	42	5	6	6	6	6	5	3	2
2	36	2	1	1	2	3	3	1	3	2	3	2	3	2	2	2	2	3	1	3	3	3	3	3	3	3	8	21	0.88883	12	4	4	3	3	3	3	3	3	4	4	34	6	6	0	6	6	1	1	0
2	38	2	2	1	2	3	3	2	3	2	3	3	2	2	2	3	3	3	3	4	2	3	4	3	3	2	8	21	0.88883	16	5	6	4	6	4	5	5	4	4	4	47	4	6	6	5	5	6	5	5
2	43	3	2	1	1	3	1	1	1	1	3	3	3	2	2	2	2	2	2	3	3	3	3	3	3	3	9	21	0.999933	12	5	5	5	5	4	4	4	4	4	4	44	5	4	4	4	4	4	3	2
2	40	3	2	1	1	3	2	1	1	1	3	2	3	2	2	3	3	3	2	3	3	2	4	3	3	3	8	21	0.88883	15	5	4	4	4	5	5	4	4	4	4	43	4	6	6	6	6	3	4	2
1	61	4	2	1	1	3	3	1	1	1	4	3	4	3	1	4	4	4	4	4	1	3	3	4	4	4	11	23	1.11587	20	6	6	2	6	6	6	6	2	2	5	47	6	6	6	6	6	6	6	6
2	46	3	2	1	1	3	3	1	1	1	3	3	3	4	2	2	3	3	2	3	2	3	2	3	3	3	9	19	1.10519	16	3	5	3	6	4	3	5	4	5	4	42	3	3	3	3	3	3	3	1
2	42	3	2	1	1	3	1	2	1	1	3	2	4	2	2	4	3	4	2	4	3	3	4	4	3	3	9	24	0.874942	17	5	5	4	6	3	5	6	3	5	5	47	6	6	6	2	2	6	2	1
2	41	3	2	1	1	3	1	2	1	1	3	2	4	2	3	2	3	2	3	3	2	3	3	3	3	3	9	20	1.04993	15	4	5	3	4	4	3	4	3	3	3	36	4	3	6	4	4	4	5	4
2	43	3	2	1	1	3	4	2	1	1	3	3	3	2	1	2	2	4	4	4	3	4	4	4	4	4	9	27	0.777726	15	6	6	6	6	6	6	6	6	6	6	60	6	6	6	6	6	6	6	6
2	50	4	2	1	1	3	4	2	1	1	4	4	4	4	1	4	4	4	3	1	4	4	4	1	1	1	12	16	1.74988	20	4	4	1	2	2	2	2	1	5	5	28	5	5	5	5	5	5	5	5
2	48	3	2	1	1	3	4	2	1	1	4	4	4	4	3	3	3	3	3	2	1	1	3	4	2	3	12	16	1.74988	19	5	5	2	2	2	2	2	5	2	4	31	6	6	6	6	6	6	6	4
1	44	3	2	1	1	3	4	2	2	1	4	4	3	3	3	3	3	3	2	3	2	3	3	3	2	2	11	18	1.42583	17	4	4	3	4	3	3	3	3	4	3	34	3	4	6	3	5	4	2	3
2	35	2	2	1	1	3	1	2	2	1	4	4	4	4	3	3	3	3	2	2	3	1	1	2	2	2	12	13	2.1537	18	3	3	2	5	3	3	3	3	3	3	31	1	4	5	3	3	4	1	1
2	41	3	2	1	1	3	2	2	2	1	3	4	3	2	3	3	3	3	3	3	3	3	3	3	3	3	10	21	1.11104	17	5	5	5	5	5	5	5	5	5	5	50	4	4	4	4	4	4	4	4
2	43	3	2	1	1	3	4	2	2	1	3	3	3	2	3	3	3	4	3	3	2	2	3	2	1	2	9	15	1.39991	18	4	6	2	5	3	3	4	2	2	3	34	4	3	6	3	4	5	3	4
1	44	3	2	1	1	3	4	2	2	1	4	3	4	4	3	4	4	4	2	4	2	1	1	4	2	2	11	16	1.60406	21	4	6	3	6	3	6	5	2	2	5	42	4	3	6	4	6	6	4	3
1	55	4	2	1	1	3	4	1	3	1	3	2	3	2	1	3	3	3	2	3	2	3	3	3	3	3	8	20	0.933271	14	5	6	5	5	5	4	4	4	4	5	47	5	5	5	6	6	0	4	3
1	38	2	2	1	1	3	1	2	3	1	4	4	4	4	4	4	4	4	1	3	2	2	3	3	2	2	12	17	1.64695	21	2	5	2	4	3	3	3	2	2	2	28	0	0	6	0	0	6	0	0
1	47	3	2	1	1	3	1	2	3	1	3	3	4	1	2	2	3	2	4	4	3	3	3	3	2	2	10	20	1.16659	14	5	6	2	6	3	5	5	3	1	6	42	4	6	6	5	6	5	5	6
2	54	4	2	1	1	3	4	1	1	2	3	4	3	4	3	3	3	4	2	3	3	2	3	2	2	3	10	18	1.29621	19	3	3	3	5	3	4	4	3	3	4	35	3	4	5	3	3	5	3	1
2	35	2	2	2	3	3	1	1	1	1	3	3	4	2	2	1	1	1	3	4	3	3	4	3	3	2	10	22	1.06054	10	5	5	3	5	5	5	5	4	5	5	47	5	5	5	5	5	5	5	5
2	45	3	1	2	3	3	2	1	1	1	3	3	3	3	3	3	3	3	2	3	2	3	3	3	3	2	9	19	1.10519	17	4	5	2	3	2	2	2	2	2	2	26	4	6	6	6	6	5	5	3
2	33	2	2	2	3	3	2	1	1	1	2	2	2	2	3	2	2	3	2	3	2	3	3	3	3	3	6	20	0.699953	14	5	5	5	5	5	5	5	5	2	5	47	4	4	4	5	5	5	4	3
2	35	2	2	2	3	3	3	1	1	1	3	3	3	3	3	3	3	3	2	3	3	3	3	3	3	3	9	21	0.999933	17	5	5	5	5	5	5	5	5	5	5	50	4	4	4	3	4	4	4	3
1	35	2	2	2	3	3	1	2	1	1	4	4	3	4	3	3	4	3	1	4	1	1	1	3	3	2	11	15	1.711	18	1	1	1	5	1	3	3	3	1	1	20	6	6	6	6	6	6	6	0
2	35	2	2	2	3	3	2	2	1	1	3	3	4	3	2	3	2	2	2	3	2	2	3	2	2	2	10	16	1.45824	14	3	4	3	4	3	3	3	3	4	3	33	1	2	2	2	2	2	2	2
2	41	3	2	2	3	3	1	1	2	1	4	4	4	4	3	4	4	4	3	3	3	3	3	2	3	1	12	18	1.55545	22	3	4	1	6	5	5	5	1	3	5	38	5	5	6	4	5	5	5	4
2	43	3	2	2	3	3	4	2	2	1	4	4	4	4	3	3	3	3	2	3	2	2	2	2	2	2	12	15	1.86654	18	3	5	2	6	2	3	3	3	3	3	33	2	3	5	3	3	3	2	2
1	39	2	2	2	3	3	1	2	2	1	4	3	4	3	4	1	4	4	2	3	3	2	4	3	2	2	11	19	1.35079	18	3	3	3	5	3	3	2	3	4	5	34	3	3	3	3	4	4	5	3
1	38	2	2	2	3	3	1	2	2	1	4	4	4	4	3	2	3	3	3	3	3	2	3	2	2	2	12	17	1.64695	18	3	3	3	4	4	3	4	4	5	5	38	4	3	5	4	4	4	2	4
2	36	2	2	2	3	3	2	2	2	1	3	2	3	3	3	2	2	3	2	3	3	3	3	3	2	3	8	20	0.933271	15	3	5	4	4	3	2	4	4	4	4	37	6	6	3	2	4	3	3	2
2	33	2	1	2	3	3	3	2	2	1	4	4	4	3	3	3	3	2	2	4	2	2	3	3	3	2	12	19	1.47359	16	4	5	3	4	4	5	3	3	4	5	40	4	5	6	4	4	3	3	2
1	36	2	2	2	3	3	1	2	2	1	3	2	3	4	3	3	3	3	2	2	2	3	3	2	2	2	8	16	1.16659	18	4	4	3	5	3	4	5	3	3	3	37	2	2	3	2	3	3	3	3
1	44	3	2	2	3	3	1	2	2	1	4	4	3	1	2	3	3	3	4	4	3	3	3	4	4	4	11	25	1.0266	16	6	6	6	6	6	6	6	6	6	6	60	6	6	6	6	6	6	6	6
1	38	2	2	2	3	3	3	2	2	1	4	3	4	4	1	4	4	4	4	4	2	3	2	3	3	2	11	19	1.35079	21	4	6	4	6	4	4	6	4	5	5	48	3	6	6	5	6	6	5	6
1	53	4	2	2	3	3	2	1	2	1	3	2	2	2	3	3	2	3	2	4	3	3	3	3	3	3	7	22	0.742375	15	4	5	5	6	5	4	6	5	5	4	49	2	5	6	4	4	5	5	1
2	36	2	2	2	3	3	1	2	2	1	3	3	3	3	3	2	3	3	2	2	2	3	3	2	3	2	9	17	1.23521	16	3	5	2	3	3	5	3	3	5	5	37	3	3	3	3	3	3	3	2
1	40	3	2	2	3	3	2	2	2	1	3	3	3	3	3	3	3	3	4	3	2	3	4	3	3	3	9	21	0.999933	19	5	5	5	5	5	5	4	5	3	5	47	6	6	6	5	6	6	5	6
2	35	2	2	2	3	3	2	1	2	1	4	3	4	4	4	4	4	4	2	3	1	2	4	3	3	1	11	17	1.5097	22	4	6	1	5	1	3	5	2	2	3	32	4	4	3	5	6	4	5	3
2	33	2	1	2	3	3	2	2	2	1	2	2	2	2	3	1	3	3	4	3	3	3	4	3	3	3	6	22	0.636321	16	4	4	4	5	3	3	4	4	3	4	38	6	6	6	6	6	6	6	6
1	46	3	1	2	3	3	3	2	3	1	4	4	4	4	3	4	4	4	3	2	2	2	1	4	3	3	12	17	1.64695	22	3	3	3	6	3	3	5	3	3	3	35	4	4	4	5	5	5	5	5
2	38	2	2	2	3	3	2	2	3	1	3	3	3	3	2	3	3	3	1	4	1	3	3	4	4	2	9	21	0.999933	15	4	5	3	5	3	4	5	4	3	5	41	0	6	6	6	6	0	0	0
2	39	2	2	2	3	3	2	2	3	1	4	4	4	4	3	4	4	4	2	4	2	2	2	2	3	2	12	17	1.64695	21	4	5	1	6	3	3	5	1	2	4	34	4	3	6	4	4	4	4	3
2	34	2	2	2	3	3	3	2	3	1	3	2	3	3	3	2	3	3	2	3	3	3	3	3	3	3	8	21	0.88883	16	4	5	5	5	3	5	3	3	5	5	43	3	3	3	3	3	3	3	2
2	32	2	2	2	3	3	3	2	3	1	3	3	3	3	3	3	3	3	2	3	2	3	3	3	2	1	9	17	1.23521	17	4	5	1	3	4	4	2	1	4	4	32	2	4	1	1	2	3	3	1
1	35	2	2	2	3	3	1	2	3	1	4	4	4	3	3	3	4	4	3	4	1	3	3	3	3	3	12	20	1.39991	20	5	6	4	6	4	4	5	4	5	6	49	6	6	6	6	6	6	5	5
1	33	2	2	2	3	3	2	2	3	1	4	2	3	1	4	4	4	4	2	4	2	3	3	4	3	3	9	22	0.954482	19	5	6	4	6	3	5	5	4	1	5	44	3	6	6	6	6	6	6	3
1	37	2	2	2	3	3	1	1	1	2	3	4	3	3	2	3	3	3	2	3	2	2	2	2	3	3	10	17	1.37246	16	5	4	5	5	5	5	5	4	4	5	47	3	2	3	3	3	3	3	2
2	36	2	2	2	3	3	1	1	1	2	3	3	4	3	3	3	4	4	3	2	1	1	2	3	3	3	10	15	1.55545	20	4	5	5	5	5	5	4	4	2	4	43	6	6	6	5	5	5	5	4
1	33	2	2	2	3	3	2	1	1	2	2	2	2	4	3	1	2	2	2	3	3	3	3	2	2	3	6	19	0.736793	14	3	5	5	4	4	3	3	4	3	3	37	2	3	2	1	1	1	0	1
1	40	3	2	2	3	3	3	1	1	2	2	2	2	2	3	2	2	2	2	2	3	3	3	2	2	3	6	18	0.777726	13	2	2	5	5	5	5	5	5	5	5	44	1	1	2	2	2	2	2	2
1	42	3	2	2	3	3	3	1	1	2	3	3	3	4	1	4	3	3	2	3	2	2	2	3	2	3	9	17	1.23521	17	5	5	5	5	5	5	5	5	5	5	50	3	3	3	3	3	2	2	3
1	52	4	2	2	3	3	4	1	1	2	4	3	3	2	3	4	2	3	2	3	3	3	3	3	3	2	10	20	1.16659	16	4	4	3	4	4	3	4	3	4	4	37	4	6	6	5	6	5	5	3
1	56	4	2	2	3	3	5	1	1	2	3	3	3	3	3	3	3	3	2	3	2	2	3	3	2	3	9	18	1.16659	17	3	4	4	4	4	3	3	4	4	4	37	3	3	4	3	3	4	3	3
2	63	4	2	2	3	3	5	1	1	2	2	2	2	2	3	2	2	2	2	4	1	3	3	4	4	4	6	23	0.608655	13	5	5	5	5	5	5	5	5	5	5	50	5	5	5	5	5	5	5	3
1	30	2	2	2	3	3	2	2	1	2	2	2	2	2	2	2	2	3	2	4	4	3	4	4	4	4	6	27	0.518484	13	6	6	6	6	6	6	6	6	6	6	60	5	5	5	5	5	2	5	3
2	37	2	2	2	3	3	3	2	1	2	4	4	4	4	4	3	3	4	2	3	1	1	3	2	3	2	12	15	1.86654	20	2	4	1	3	3	3	3	1	4	4	28	2	3	4	5	5	3	4	2
1	44	3	2	2	3	3	4	2	1	2	4	3	4	4	3	4	4	4	2	3	1	2	2	2	2	2	11	14	1.83321	21	2	3	1	3	3	3	1	1	1	2	20	6	6	6	6	6	6	6	3
1	47	3	2	2	3	3	4	2	1	2	4	2	3	2	4	4	4	4	4	3	2	3	3	2	3	2	9	18	1.16659	22	6	6	1	6	6	4	6	4	6	6	51	6	6	6	6	6	6	6	6
1	36	2	2	2	3	3	2	2	2	2	4	2	4	3	4	4	3	4	3	4	4	2	3	2	3	2	10	20	1.16659	21	5	5	1	6	6	5	6	4	6	6	50	6	6	6	6	6	6	6	4
2	40	3	2	2	3	3	3	2	2	2	4	3	3	3	2	4	3	3	4	4	2	3	3	3	3	3	10	21	1.11104	19	6	6	6	6	6	6	6	6	6	6	60	6	6	6	6	6	6	6	6
1	54	4	2	2	3	3	4	2	2	2	2	2	2	1	3	2	2	2	3	3	2	3	3	3	3	3	6	20	0.699953	13	5	4	4	4	2	4	4	4	4	4	39	3	4	4	3	5	2	3	4
1	34	2	2	2	3	3	1	1	2	2	4	4	4	4	3	3	3	4	2	3	2	2	3	2	2	2	12	16	1.74988	19	2	4	1	3	2	2	2	1	4	2	23	1	2	5	0	3	2	0	2
1	44	3	2	2	3	3	1	2	2	2	4	4	4	4	4	4	4	4	4	4	1	2	1	4	4	1	12	17	1.64695	24	3	3	1	2	2	1	1	1	3	3	20	6	6	6	6	6	6	6	6
1	31	2	2	2	3	3	1	2	2	2	3	2	3	3	2	3	4	4	1	3	2	1	2	1	2	1	8	12	1.55545	17	1	6	1	1	4	2	1	1	6	5	28	5	4	4	6	6	3	4	0
2	35	2	2	2	3	3	2	2	2	2	4	3	4	4	3	3	4	4	1	3	2	1	2	2	2	1	11	13	1.97423	19	4	6	1	5	4	4	3	4	2	5	38	5	6	6	5	5	4	4	0
2	36	2	2	2	3	3	2	2	2	2	4	3	3	2	3	3	3	3	2	3	4	4	4	3	3	3	10	24	0.972157	16	6	4	4	5	3	4	2	4	6	6	44	5	6	6	6	6	5	6	2
1	37	2	2	2	3	3	3	2	2	2	3	2	3	3	3	3	3	3	2	3	2	2	2	3	3	3	8	18	1.03697	17	4	4	3	4	4	4	4	4	4	4	39	3	4	5	4	4	4	3	3
1	32	2	2	2	3	3	2	2	2	2	4	2	3	2	4	4	4	4	4	3	2	3	3	2	3	2	9	18	1.16659	22	6	6	1	6	6	4	6	4	6	6	51	6	6	6	6	6	6	6	6
1	35	2	2	2	3	3	2	2	2	2	4	2	4	2	3	1	4	4	3	3	3	1	4	3	3	3	10	20	1.16659	17	5	5	4	3	4	5	4	4	4	5	43	4	4	5	5	6	5	5	4
1	34	2	2	2	3	3	3	2	2	2	4	4	4	4	1	3	3	3	2	3	1	1	3	1	1	1	12	11	2.54528	16	2	6	1	4	1	1	1	1	5	4	26	1	1	1	2	3	3	3	3
1	36	2	2	2	3	3	3	2	2	2	4	3	3	3	2	4	2	2	2	2	2	1	2	3	3	4	10	17	1.37246	15	3	3	1	2	5	3	3	3	3	4	30	3	5	5	5	4	5	5	2
2	45	3	2	2	3	3	3	2	2	2	4	3	4	3	1	3	3	4	2	4	2	2	4	3	3	3	11	21	1.22214	16	3	5	2	5	2	5	2	2	2	3	31	4	6	6	4	4	4	3	2
2	42	3	2	2	3	3	3	2	2	2	3	2	3	2	2	2	2	2	2	4	3	4	4	3	3	3	8	24	0.777726	12	4	5	4	5	5	4	4	4	5	5	45	0	4	4	4	5	4	5	3
1	64	4	2	2	3	3	5	2	2	2	4	4	4	4	3	3	3	4	2	2	2	2	3	2	2	2	12	15	1.86654	19	1	4	1	2	2	1	1	1	1	1	15	1	2	2	2	2	2	1	1
2	52	4	2	2	3	3	3	1	2	2	3	2	3	2	2	3	2	3	3	3	3	3	3	3	3	3	8	21	0.88883	15	5	5	5	5	5	5	5	5	5	5	50	6	6	6	6	6	6	6	5
1	42	3	2	2	3	3	1	2	2	2	4	2	4	4	4	4	4	4	1	4	1	1	3	4	4	4	10	21	1.11104	21	3	5	3	5	3	4	3	3	3	2	34	2	6	6	3	5	4	3	0
1	33	2	2	2	3	3	2	2	2	2	4	4	4	4	3	4	4	4	3	4	2	2	4	2	2	2	12	18	1.55545	22	4	5	3	6	5	5	5	4	6	6	49	6	6	6	6	6	6	6	5
1	32	2	2	2	3	3	2	2	2	2	3	2	3	3	3	4	4	4	3	4	2	3	3	3	3	3	8	21	0.88883	21	4	6	4	5	5	5	5	5	5	5	49	6	6	6	6	6	5	5	5
1	33	2	2	2	3	3	2	2	2	2	3	3	3	2	2	3	2	2	2	3	2	3	3	3	3	3	9	20	1.04993	13	5	5	4	5	5	4	5	4	4	4	45	3	3	5	2	2	3	2	1
1	33	2	2	2	3	3	2	2	2	2	3	3	3	3	3	3	3	3	2	3	2	3	3	3	3	3	9	20	1.04993	17	3	5	3	5	5	4	5	4	4	4	42	4	4	4	3	4	4	4	3
1	33	2	2	2	3	3	2	2	2	2	4	4	4	4	3	3	3	3	2	3	2	3	3	3	3	3	12	20	1.39991	18	4	4	4	4	4	4	4	4	4	4	40	5	5	5	5	4	4	4	1
1	35	2	2	2	3	3	3	2	2	2	3	2	3	3	3	3	3	3	2	3	3	2	3	3	3	2	8	19	0.982391	17	3	5	3	5	3	4	5	4	3	4	39	4	4	4	3	4	3	3	2
1	37	2	2	2	3	3	3	2	2	2	4	3	4	3	3	4	3	4	2	3	2	3	3	3	3	2	11	19	1.35079	19	5	5	2	5	5	4	5	1	4	5	41	4	6	6	4	5	5	3	3
2	36	2	2	2	3	3	3	2	2	2	3	3	3	3	3	3	3	3	2	3	2	3	3	3	3	2	9	19	1.10519	17	5	5	5	5	5	5	5	1	2	4	42	5	5	5	4	4	5	5	1
2	36	2	2	2	3	3	3	2	2	2	3	3	3	3	2	2	3	3	2	3	2	3	3	3	3	3	9	20	1.04993	15	3	5	5	4	4	3	5	4	4	4	41	3	5	4	4	4	3	3	3
1	44	3	2	2	3	3	2	1	2	2	3	3	4	4	2	3	3	3	2	3	2	2	2	3	3	3	10	18	1.29621	17	5	5	5	5	5	5	4	5	5	5	49	3	3	3	3	3	3	3	3
2	31	2	2	2	3	3	2	1	2	2	3	3	3	3	3	2	2	3	2	3	2	3	3	3	3	2	9	19	1.10519	15	4	4	4	4	5	5	5	5	5	5	46	4	5	5	4	4	4	3	3
2	36	2	2	2	3	3	2	1	2	2	4	4	4	4	3	4	4	4	4	4	3	2	3	4	3	4	12	23	1.21731	23	6	6	6	6	6	6	6	6	6	6	60	6	6	6	6	6	6	6	6
2	34	2	2	2	3	3	3	1	2	2	3	3	4	3	2	3	3	3	2	3	2	2	2	3	3	3	10	18	1.29621	16	5	5	5	5	5	5	5	5	4	5	49	3	3	3	3	3	2	3	3
2	35	2	2	2	3	3	3	1	2	2	3	3	2	2	3	2	2	3	4	3	3	2	4	4	4	4	8	24	0.777726	16	6	6	6	6	6	6	6	6	6	6	60	6	6	6	6	6	6	6	6
1	35	2	2	2	3	3	1	2	2	2	1	2	2	2	3	2	2	2	3	1	2	2	2	3	3	3	5	16	0.729118	14	5	5	5	5	5	5	5	5	5	5	50	5	5	5	5	5	5	5	5
2	30	2	1	2	3	3	1	2	2	2	3	3	4	3	2	3	3	3	2	3	3	2	3	2	3	2	10	18	1.29621	16	3	5	3	4	2	4	2	2	2	2	29	4	4	6	4	3	3	3	3
1	36	2	2	2	3	3	1	2	2	2	4	2	3	3	4	4	4	4	4	3	2	3	3	3	3	3	9	20	1.04993	23	4	6	3	6	3	3	4	3	2	3	37	6	6	6	6	6	6	6	6
2	39	2	2	2	3	3	2	2	2	2	4	3	3	3	1	3	3	3	2	3	2	2	2	2	2	2	10	15	1.55545	15	3	4	3	3	4	3	4	3	3	3	33	3	3	3	3	3	3	3	3
1	32	2	2	2	3	3	2	2	2	2	4	4	4	4	3	4	4	4	2	3	3	2	2	2	2	2	12	16	1.74988	21	3	4	1	4	4	3	1	2	2	3	27	2	2	3	3	2	0	2	2
1	34	2	2	2	3	3	2	2	2	2	4	3	4	3	2	4	4	4	1	3	1	3	3	3	3	2	11	18	1.42583	18	4	5	3	4	2	2	2	3	3	3	31	3	5	6	4	3	3	4	0
1	40	3	2	2	3	3	2	2	2	2	4	4	4	4	3	4	4	4	4	3	2	3	2	2	2	2	12	16	1.74988	23	2	5	2	5	5	3	3	2	3	4	34	3	2	6	2	3	6	2	6
1	32	2	2	2	3	3	2	2	2	2	4	3	3	3	3	3	3	3	1	4	3	3	3	3	3	3	10	22	1.06054	16	4	5	5	4	5	5	5	5	5	5	48	3	5	5	2	2	4	2	0
1	34	2	2	2	3	3	2	2	2	2	4	4	4	4	4	4	4	4	2	2	1	1	1	1	1	1	12	8	3.49977	22	1	4	3	3	3	3	2	2	2	2	25	0	3	3	3	3	3	3	3
2	32	2	2	2	3	3	2	2	2	2	3	4	3	2	3	3	3	2	2	3	2	2	3	2	3	2	10	17	1.37246	15	5	4	2	2	2	3	1	2	3	4	28	3	5	5	4	4	4	3	2
2	32	2	2	2	3	3	2	2	2	2	4	4	4	4	4	3	4	4	3	4	2	3	2	2	3	2	12	18	1.55545	22	3	5	3	5	4	3	3	3	4	4	37	6	6	6	5	5	5	4	4
2	34	2	2	2	3	3	2	2	2	2	2	3	3	3	2	3	2	3	2	3	2	3	3	2	2	2	8	17	1.09797	15	2	3	2	2	2	2	2	2	3	3	23	4	5	4	4	5	3	2	2
2	34	2	2	2	3	3	2	2	2	2	4	3	4	4	2	4	4	3	3	4	2	4	3	1	2	1	11	17	1.5097	20	1	6	1	6	6	1	4	2	4	3	34	3	6	6	3	4	6	6	5
1	34	2	2	2	3	3	3	2	2	2	3	3	3	3	3	3	2	3	1	3	3	3	3	3	3	3	9	21	0.999933	15	5	5	5	5	5	5	5	5	5	5	50	6	6	6	6	6	6	5	0
1	34	2	2	2	3	3	3	2	2	2	4	3	4	4	4	4	3	4	1	3	3	1	3	2	1	1	11	14	1.83321	20	1	5	2	5	1	1	2	1	1	2	21	1	5	3	1	2	4	0	0
1	35	2	2	2	3	3	3	2	2	2	3	3	3	2	3	4	3	4	3	3	3	2	3	3	3	3	9	20	1.04993	19	5	5	3	5	4	5	3	4	4	5	43	6	6	6	6	6	4	6	5
1	37	2	2	2	3	3	3	2	2	2	3	2	3	3	3	3	3	3	3	3	2	3	3	3	3	3	8	20	0.933271	18	5	5	5	5	5	5	5	5	5	5	50	5	4	5	5	5	5	5	5
1	36	2	2	2	3	3	3	2	2	2	4	4	4	4	3	4	4	4	2	4	1	3	4	1	1	1	12	15	1.86654	21	4	5	6	5	4	5	5	2	2	2	40	3	3	5	2	2	3	2	3
2	37	2	2	2	3	3	3	2	2	2	4	3	4	4	2	3	3	3	4	3	2	2	4	3	3	2	11	19	1.35079	19	4	5	3	3	5	4	3	3	3	4	37	5	5	6	5	5	5	5	6
1	38	2	2	2	3	3	3	2	2	2	4	2	4	4	4	4	4	4	4	4	4	3	4	4	4	4	10	27	0.86414	24	6	6	6	6	6	6	6	6	6	6	60	4	6	6	5	5	6	5	6
1	44	3	2	2	3	3	3	2	2	2	4	3	4	2	4	3	3	2	3	3	2	3	4	3	3	2	11	20	1.28325	17	5	5	1	4	4	4	3	1	2	5	34	5	6	6	5	6	5	5	5
1	39	2	2	2	3	3	3	2	2	2	4	3	3	2	2	4	3	3	3	3	2	2	2	3	3	2	10	17	1.37246	17	2	5	3	4	4	3	3	2	2	3	31	3	4	5	5	5	5	5	5
2	36	2	2	2	3	3	3	1	2	2	3	3	3	2	3	4	4	4	4	4	2	3	3	3	3	3	9	21	0.999933	21	6	6	5	6	6	6	6	6	6	6	59	6	6	6	6	6	6	6	6
2	31	2	2	2	3	3	2	2	2	2	3	1	2	1	3	4	3	3	3	4	3	3	4	3	4	4	6	25	0.559963	17	6	6	5	6	6	6	6	6	6	6	59	4	6	6	5	5	6	5	5
2	33	2	2	2	3	3	2	2	2	2	3	2	3	3	2	3	3	3	4	3	3	3	3	3	3	3	8	21	0.88883	18	5	5	4	5	5	5	5	5	5	5	49	6	6	6	6	6	6	6	6
1	34	2	2	2	3	3	2	2	2	2	3	3	3	2	2	3	3	3	3	3	2	3	3	3	3	3	9	20	1.04993	16	5	5	5	6	5	5	6	5	2	2	46	3	4	5	5	5	5	4	4
1	34	2	2	2	3	3	2	2	2	2	4	3	3	3	3	4	4	3	2	3	1	1	2	3	3	2	10	15	1.55545	19	4	5	3	2	3	3	3	2	3	5	33	4	5	5	4	5	5	4	2
1	34	2	2	2	3	3	2	2	2	2	4	3	4	4	4	3	3	3	2	4	1	1	4	2	2	2	11	16	1.60406	19	3	4	4	4	4	3	6	6	6	6	46	0	1	2	2	3	4	3	3
1	38	2	2	2	3	3	3	2	2	2	4	4	4	4	4	3	4	3	2	3	2	2	3	2	3	3	12	18	1.55545	20	3	4	3	5	4	4	4	3	3	4	37	3	4	5	2	4	5	3	2
1	39	2	2	2	3	3	3	2	2	2	4	3	4	2	3	4	4	4	4	3	2	1	1	4	3	4	11	18	1.42583	21	4	4	2	6	1	4	5	1	3	5	35	3	6	6	4	6	6	1	6
2	34	2	2	2	3	3	3	2	2	2	4	4	4	4	1	4	4	4	2	2	1	4	4	1	1	1	12	14	1.99987	19	1	3	1	5	1	1	1	1	2	2	18	0	1	6	2	3	6	2	2
1	42	3	2	2	3	3	3	2	2	2	4	3	4	3	4	4	4	4	4	4	1	3	3	3	4	1	11	19	1.35079	23	6	6	2	6	4	3	2	2	3	5	39	6	6	6	5	6	5	5	6
1	44	3	2	2	3	3	3	2	2	2	4	4	3	4	4	1	3	4	1	3	2	1	1	1	1	1	11	10	2.5665	17	6	6	1	2	2	1	1	1	2	3	25	0	0	6	0	0	6	0	0
1	35	2	1	2	3	3	3	2	2	2	4	4	4	4	1	4	3	3	2	4	3	3	2	3	3	2	12	20	1.39991	17	4	4	2	6	5	4	4	5	5	5	44	5	5	5	5	5	5	4	3
1	36	2	2	2	3	3	3	2	2	2	4	4	4	4	4	3	3	3	1	3	3	3	2	2	3	2	12	18	1.55545	18	4	6	1	5	4	5	5	1	5	5	41	5	5	5	5	5	5	3	0
2	38	2	2	2	3	3	3	2	2	2	4	3	3	4	3	3	3	4	2	3	2	2	3	3	3	3	10	19	1.22799	19	4	5	4	3	3	4	3	4	4	4	38	2	4	5	3	4	6	2	1
1	44	3	2	2	3	3	4	2	2	2	4	3	4	3	3	3	4	4	2	3	2	2	2	2	2	2	11	15	1.711	19	3	3	3	3	2	3	3	3	1	3	27	3	3	3	2	2	2	1	1
1	45	3	2	2	3	3	2	1	3	2	4	3	3	3	3	4	3	3	3	3	2	2	3	3	2	2	10	17	1.37246	19	2	5	4	3	3	4	4	4	4	3	36	3	3	5	3	3	4	5	4
1	52	4	2	2	3	3	3	1	3	2	3	3	3	3	2	3	3	3	3	3	2	2	2	3	3	3	9	18	1.16659	17	4	4	4	4	4	4	4	4	4	4	40	5	5	5	5	5	5	5	5
1	32	2	2	2	3	3	2	2	3	2	4	4	4	3	2	4	4	4	2	4	2	3	2	3	3	2	12	19	1.47359	19	4	5	2	5	4	4	4	2	2	2	34	5	5	5	5	5	5	5	2
1	35	2	2	2	3	3	2	2	3	2	4	4	4	4	3	4	3	3	4	4	2	1	3	2	2	2	12	16	1.74988	21	4	4	3	4	3	2	2	2	3	5	32	3	5	3	3	4	2	2	6
2	38	2	2	2	3	3	2	2	3	2	4	4	4	4	4	4	4	4	1	3	2	3	2	2	3	3	12	18	1.55545	21	5	5	5	5	5	3	5	5	5	5	48	0	0	0	2	5	0	0	0
2	30	2	1	2	3	3	2	2	3	2	3	2	3	3	3	3	2	2	1	3	3	2	2	3	2	2	8	17	1.09797	14	4	6	3	5	5	5	4	3	5	5	45	4	5	5	4	4	4	3	0
2	32	2	1	2	3	3	2	2	3	2	3	3	3	3	2	4	4	4	2	3	1	1	2	2	2	2	9	13	1.61528	19	3	5	2	4	3	2	4	2	1	2	28	4	5	5	5	5	5	5	3
2	32	2	2	2	3	3	2	2	3	2	4	3	4	3	3	4	3	3	2	3	2	2	2	1	2	2	11	14	1.83321	18	2	3	1	2	1	1	1	1	1	1	14	3	4	5	3	2	4	3	1
1	30	2	2	2	3	3	2	2	3	2	3	3	3	1	3	3	3	3	1	3	2	2	2	3	2	2	9	16	1.31241	14	3	5	4	5	5	4	4	4	4	4	42	2	5	5	2	3	3	3	0
1	33	2	2	2	3	3	2	2	3	2	4	4	4	4	4	4	3	3	2	3	2	2	2	4	2	2	12	17	1.64695	20	3	3	1	2	1	1	2	1	2	4	20	3	3	6	3	3	5	3	2
1	34	2	2	2	3	3	3	2	3	2	4	4	4	4	3	4	4	4	4	3	2	2	3	4	4	4	12	22	1.27264	23	4	5	1	4	4	1	3	1	3	3	29	3	6	6	6	4	6	6	6
2	37	2	2	2	3	3	3	2	3	2	3	3	3	3	4	3	4	4	1	3	3	2	2	2	2	2	9	16	1.31241	19	3	4	2	5	4	2	5	2	2	4	33	2	3	3	2	2	1	1	0
1	35	2	2	2	3	3	3	2	3	2	4	4	4	4	4	3	4	4	2	3	2	2	1	1	2	1	12	12	2.33318	21	3	4	1	3	3	4	3	1	2	4	28	3	5	6	3	5	6	5	2
1	37	2	2	2	3	3	3	2	3	2	1	1	1	1	1	1	1	1	2	4	4	3	1	3	4	4	3	23	0.304328	7	2	2	1	1	1	1	1	1	1	1	12	3	3	1	1	6	3	1	1
1	37	2	2	2	3	3	3	2	3	2	4	3	4	3	3	3	3	3	3	3	2	2	2	3	2	3	11	17	1.5097	18	3	5	3	6	5	3	6	3	5	5	44	4	5	6	5	6	5	5	5
1	39	2	2	2	3	3	3	2	3	2	4	4	4	4	4	4	4	4	2	2	1	1	4	1	2	2	12	13	2.1537	22	1	4	2	1	1	1	1	1	1	4	17	5	4	6	3	5	5	3	1
1	37	2	2	2	3	3	3	2	3	2	4	4	4	4	4	4	1	1	3	4	2	1	3	2	3	1	12	16	1.74988	17	6	5	1	6	5	6	6	1	6	5	47	6	6	6	6	6	6	6	5
1	39	2	2	2	3	3	3	2	3	2	4	2	3	3	3	3	4	4	2	4	2	2	3	4	4	2	9	21	0.999933	19	4	4	3	5	3	3	3	4	4	4	37	4	5	4	4	5	3	4	3
2	43	3	2	2	3	3	3	2	3	2	4	4	4	2	1	4	4	4	1	4	2	2	3	4	3	1	12	19	1.47359	16	3	5	1	4	3	3	4	1	3	3	30	4	5	3	3	5	4	0	0
2	42	3	2	2	3	3	4	2	3	2	4	4	4	4	3	4	4	4	2	3	2	2	3	3	3	1	12	17	1.64695	21	1	6	2	6	2	3	6	2	4	4	36	2	6	6	5	5	6	3	2
1	31	2	2	2	3	3	3	1	3	2	3	3	4	3	2	3	4	4	2	3	2	3	3	3	3	3	10	20	1.16659	18	4	6	5	6	4	5	5	5	5	5	50	5	6	6	5	5	5	4	3
2	39	2	2	2	3	3	1	2	3	2	4	3	4	3	3	4	3	4	1	3	2	2	3	3	2	2	11	17	1.5097	18	1	4	1	2	3	3	3	2	2	2	23	0	6	6	6	6	6	0	0
2	32	2	2	2	3	3	2	2	3	2	2	1	2	2	2	3	3	3	1	3	3	2	2	3	3	3	5	19	0.613994	14	5	4	5	5	5	4	5	5	5	5	48	3	3	3	3	3	3	0	0
1	34	2	2	2	3	3	2	2	3	2	4	3	3	3	3	3	3	3	3	3	3	2	3	3	3	3	10	20	1.16659	18	5	5	5	6	5	5	5	5	5	5	51	4	5	5	4	5	4	5	4
2	39	2	2	2	3	3	2	2	3	2	3	4	4	4	2	3	3	4	2	3	2	2	2	3	3	3	11	18	1.42583	18	5	5	5	5	5	5	4	4	5	5	48	3	3	3	3	3	3	2	2
2	34	2	2	2	3	3	2	2	3	2	4	2	3	2	3	3	3	4	3	3	3	3	3	3	3	3	9	21	0.999933	18	5	5	4	5	4	4	4	4	4	4	43	4	6	6	6	5	5	5	5
1	34	2	2	2	3	3	2	2	3	2	3	2	3	1	2	3	3	3	1	3	2	2	2	3	3	3	8	18	1.03697	13	2	2	4	4	4	5	6	2	2	4	35	5	5	5	5	5	5	5	0
2	32	2	2	2	3	3	2	2	3	2	4	3	4	2	4	4	4	3	2	2	2	1	2	2	3	3	11	15	1.711	19	4	4	3	3	4	3	4	3	5	5	38	5	5	5	5	4	5	5	2
1	37	2	2	2	3	3	3	2	3	2	4	4	4	4	3	4	2	1	4	3	2	3	3	3	3	2	12	19	1.47359	18	3	5	3	3	3	4	5	3	4	5	38	6	6	6	0	3	6	3	6
2	37	2	2	2	3	3	3	2	3	2	4	4	4	4	4	4	3	3	1	2	1	2	2	2	2	2	12	13	2.1537	19	1	4	2	3	3	2	3	1	4	3	26	0	0	6	1	0	3	0	0
1	39	2	2	2	3	3	3	2	3	2	4	3	4	4	4	2	4	4	2	3	3	2	3	2	2	1	11	16	1.60406	20	2	5	1	5	3	3	3	1	6	5	34	3	6	6	4	4	6	4	3
1	31	2	2	2	3	3	2	2	3	2	4	4	4	4	3	2	2	2	2	1	1	1	1	1	1	1	12	7	3.99973	15	1	2	1	1	5	1	1	1	5	5	23	6	6	6	6	6	5	5	3
1	36	2	2	2	3	3	3	2	3	2	2	4	2	2	1	3	3	4	2	4	3	3	3	3	3	2	8	21	0.88883	15	4	5	2	5	5	5	4	3	5	3	41	4	4	5	3	5	6	5	2
1	41	3	2	2	3	3	2	2	3	2	4	4	4	3	3	4	3	4	4	3	2	1	2	2	2	2	12	14	1.99987	21	4	4	3	6	6	6	6	3	6	6	50	6	6	6	6	6	6	6	6
1	43	3	2	2	3	3	3	2	3	2	4	3	3	3	2	4	3	3	4	4	2	3	3	3	3	3	10	21	1.11104	19	6	6	6	6	6	6	6	6	6	6	60	6	6	6	6	6	6	6	6
2	34	2	1	2	3	3	3	2	3	2	2	2	2	3	3	4	4	4	2	4	2	4	3	3	3	3	6	22	0.636321	20	2	4	5	4	5	5	5	5	5	6	46	5	5	6	6	5	4	5	3
1	43	3	2	2	3	3	3	2	3	2	3	3	3	3	3	3	3	3	3	4	2	2	3	3	3	2	9	19	1.10519	18	5	5	3	4	4	3	4	4	4	4	40	6	6	6	5	6	4	5	5
1	43	3	2	2	3	3	3	2	3	2	3	2	4	1	3	3	3	3	3	3	3	3	3	3	3	3	9	21	0.999933	16	5	5	5	5	5	5	5	5	5	5	50	4	5	5	5	5	5	4	4
2	33	2	2	2	2	3	1	1	2	1	4	4	4	4	3	3	3	3	1	3	1	3	1	3	3	2	12	16	1.74988	17	2	4	2	5	4	4	4	2	1	3	31	3	3	3	3	3	3	3	0
2	42	3	2	2	2	3	4	1	2	1	4	4	4	4	1	2	4	4	4	4	3	3	3	4	4	4	12	25	1.11993	19	6	6	6	6	6	6	6	6	6	6	60	6	6	6	6	6	6	6	6
2	33	2	2	2	2	3	2	2	3	1	3	3	2	2	2	4	3	4	2	4	1	4	4	2	2	1	8	18	1.03697	17	3	6	1	6	1	1	3	1	1	4	27	2	5	5	6	5	3	3	1
2	36	2	2	2	2	3	3	1	1	2	4	2	3	3	3	4	4	3	2	4	2	4	4	4	4	3	9	25	0.839944	19	6	6	5	6	6	6	6	6	5	6	58	6	5	6	6	6	5	6	3
2	36	2	2	2	2	3	3	1	1	2	3	2	3	2	2	3	3	3	4	3	3	3	3	3	3	2	8	20	0.933271	17	5	5	5	6	5	5	5	4	5	5	50	6	6	6	6	6	6	6	6
2	36	2	2	2	2	3	3	1	1	2	3	4	3	3	3	2	3	3	1	3	2	2	3	3	3	2	10	18	1.29621	15	4	4	3	5	2	4	3	4	5	4	38	2	4	3	2	3	1	2	0
2	43	3	2	2	2	3	4	1	1	2	4	4	3	4	4	3	3	4	2	3	1	2	4	3	2	3	11	18	1.42583	20	4	4	3	4	4	3	2	3	4	5	36	3	4	6	4	4	3	3	3
2	48	3	2	2	2	3	4	1	1	2	4	4	4	2	2	3	3	3	4	3	1	4	4	3	3	3	12	21	1.33324	17	6	6	5	6	6	6	6	6	6	6	59	6	6	6	6	6	6	6	6
2	30	2	1	2	2	3	2	2	1	2	3	3	3	3	3	3	3	4	2	3	3	3	3	3	3	3	9	21	0.999933	18	5	5	5	6	6	6	6	6	6	6	57	5	5	6	5	5	5	5	3
2	32	2	2	2	2	3	2	1	2	2	2	1	1	1	1	1	3	4	4	4	2	4	4	3	3	4	4	24	0.388863	14	6	6	6	6	6	6	6	6	6	6	60	6	6	6	6	6	6	6	6
2	37	2	2	2	2	3	3	1	2	2	3	3	3	2	3	3	3	3	2	3	2	3	3	3	3	3	9	20	1.04993	16	5	5	5	5	5	4	5	4	3	4	45	4	5	5	5	5	4	4	3
2	39	2	2	2	2	3	3	2	2	2	3	3	4	2	1	4	3	3	3	3	3	3	3	3	3	3	10	21	1.11104	16	3	4	3	4	4	4	4	4	4	4	38	5	4	6	5	5	5	5	4
2	35	2	2	2	2	3	3	1	2	2	4	3	3	3	3	3	3	3	4	4	3	2	3	4	4	3	10	23	1.01443	19	5	5	4	5	5	5	5	4	5	6	49	5	6	6	5	5	5	5	6
2	35	2	2	2	2	3	3	1	2	2	3	2	4	3	3	3	3	4	2	3	3	2	3	2	3	3	9	19	1.10519	18	3	5	3	4	3	3	3	3	3	3	33	3	6	6	6	6	6	2	3
2	38	2	2	2	2	3	3	1	2	2	3	3	2	3	3	2	3	3	2	3	3	2	3	3	2	3	8	19	0.982391	16	4	5	5	4	4	5	4	5	4	4	44	4	4	4	5	4	5	4	3
2	45	3	2	2	2	3	3	2	2	2	4	4	4	4	2	3	4	4	2	3	2	3	3	3	2	2	12	18	1.55545	19	4	4	4	4	3	4	4	4	3	3	37	2	3	6	3	3	6	2	1
2	34	2	2	2	2	3	3	2	2	2	4	4	4	4	3	4	4	4	3	2	2	2	3	2	2	2	12	15	1.86654	22	4	4	4	3	3	3	3	3	4	4	35	4	4	6	4	4	4	4	4
2	37	2	2	2	2	3	3	2	2	2	3	4	4	3	4	4	3	4	2	4	3	1	1	3	2	2	11	16	1.60406	20	5	5	3	6	3	3	3	3	5	5	41	2	6	6	3	5	5	3	3
2	39	2	2	2	2	3	3	2	2	2	4	2	4	2	2	4	4	4	4	3	2	3	2	3	2	1	10	16	1.45824	20	5	5	2	3	3	5	5	3	3	6	40	6	6	6	6	6	6	6	6
2	30	2	2	2	2	3	2	1	2	2	3	3	3	2	2	2	2	3	2	3	2	3	3	3	3	2	9	19	1.10519	13	4	4	3	4	4	4	4	4	4	5	40	5	5	5	5	5	5	5	3
2	44	3	2	2	2	3	4	1	2	2	4	4	4	3	3	3	4	4	2	3	2	2	2	3	2	2	12	16	1.74988	19	3	4	3	4	3	3	3	3	3	3	32	3	3	5	5	5	6	5	3
2	32	2	2	2	2	3	3	2	2	2	4	3	4	3	4	4	4	4	2	3	3	3	3	2	3	3	11	20	1.28325	21	5	4	4	4	4	4	4	4	4	4	41	5	4	6	5	4	4	3	2
2	36	2	2	2	2	3	3	2	2	2	4	3	3	1	1	4	3	4	2	3	2	2	3	3	3	2	10	18	1.29621	15	5	6	4	6	4	4	5	4	4	5	47	4	6	6	4	6	5	5	3
2	28	1	2	2	2	3	1	1	2	2	2	2	2	2	3	2	2	2	3	3	2	2	3	3	3	3	6	19	0.736793	14	3	5	5	5	5	5	5	5	5	5	48	5	5	5	5	5	5	5	5
2	37	2	2	2	2	3	3	1	2	2	3	2	4	2	3	3	3	2	3	4	2	3	3	3	3	3	9	21	0.999933	16	4	5	4	5	4	4	4	5	4	4	43	5	5	5	5	4	5	4	4
2	34	2	2	2	2	3	3	2	3	2	4	3	4	4	3	3	3	3	3	4	3	3	4	3	3	2	11	22	1.16659	19	3	6	3	6	4	5	6	2	4	5	44	4	5	6	4	5	5	4	5
2	33	2	1	2	2	3	3	1	3	2	2	2	2	2	2	2	2	3	2	3	3	3	3	3	3	3	6	21	0.666622	13	4	4	4	5	5	5	5	4	4	4	44	4	4	5	4	4	4	4	3
2	31	2	1	2	2	3	2	2	3	2	4	3	4	4	1	4	4	3	1	2	2	2	3	2	3	2	11	16	1.60406	17	2	6	3	3	3	5	4	4	4	5	39	3	4	5	3	4	5	4	0
2	40	3	2	2	2	3	3	2	3	2	4	3	3	3	3	3	4	4	2	3	2	3	3	3	2	2	10	18	1.29621	19	3	5	4	6	4	4	5	3	3	5	42	5	6	6	5	6	6	5	3
2	40	3	2	2	1	3	2	1	1	1	2	2	2	2	2	2	2	2	1	3	2	1	3	2	2	1	6	14	0.999933	11	4	4	6	2	2	2	2	2	2	2	28	0	2	0	0	2	0	0	0
2	35	2	2	2	1	3	3	1	1	1	3	3	3	3	2	3	2	3	2	3	3	3	3	3	3	2	9	20	1.04993	15	5	4	2	4	3	5	5	3	5	5	41	3	3	6	3	3	3	3	3
1	38	2	2	2	1	3	3	1	2	1	4	3	3	3	3	3	3	3	2	3	2	2	3	3	3	2	10	18	1.29621	17	4	4	4	4	3	4	4	3	5	4	39	3	4	4	3	4	4	3	3
2	32	2	2	2	1	3	3	1	2	1	3	3	3	2	2	2	3	3	3	3	3	3	3	3	3	3	9	21	0.999933	15	5	6	4	5	3	4	5	5	4	5	46	5	6	5	5	5	5	5	4
1	32	2	2	2	1	3	2	2	1	2	4	3	4	4	3	4	4	4	2	3	2	3	3	2	3	3	11	19	1.35079	21	3	3	3	4	4	4	4	4	4	4	37	4	5	6	5	4	5	5	3
2	37	2	2	2	1	3	3	1	2	2	4	4	4	4	1	4	4	4	2	3	2	2	3	4	4	4	12	22	1.27264	19	5	5	1	4	1	5	2	1	3	2	29	2	4	4	3	3	5	5	2
2	36	2	2	3	3	3	1	1	1	1	2	3	3	3	3	2	3	3	2	3	2	3	3	2	2	3	8	18	1.03697	16	4	4	4	4	3	5	5	4	4	4	41	3	3	3	3	3	3	3	2
2	31	2	2	3	3	3	1	1	1	2	3	2	2	3	2	2	2	2	2	2	2	2	3	3	2	2	7	16	1.02077	13	5	3	4	3	4	5	3	4	5	3	39	3	2	3	2	3	4	5	3
2	32	2	2	3	3	3	2	1	1	2	3	3	3	3	2	2	3	3	2	2	2	2	2	2	2	2	9	14	1.4999	15	3	4	2	3	3	3	3	3	4	3	31	2	2	5	3	3	3	3	1
2	34	2	2	3	3	3	2	1	1	2	2	2	2	2	2	1	3	3	4	4	4	4	4	4	4	4	6	28	0.499967	15	6	6	6	6	6	6	6	6	6	6	60	6	6	6	6	6	6	6	6
2	30	2	2	3	3	3	1	2	1	2	4	4	4	4	4	4	4	4	2	3	3	2	3	3	3	2	12	19	1.47359	22	4	5	3	4	3	4	3	4	4	4	38	4	4	4	3	4	4	3	2
2	31	2	2	3	3	3	1	2	1	2	3	3	3	2	2	3	3	3	4	3	3	3	3	3	3	3	9	21	0.999933	17	6	6	5	5	5	5	5	5	5	5	52	5	5	5	5	5	5	5	6
1	36	2	2	3	3	3	3	2	2	2	3	3	3	3	2	3	3	3	2	3	2	2	3	3	3	3	9	19	1.10519	16	3	5	4	4	4	4	4	4	3	3	38	3	4	4	3	3	4	3	3
1	30	2	2	3	3	3	2	2	2	2	3	3	2	1	2	2	2	2	2	4	3	3	3	3	3	3	8	22	0.848428	11	5	6	5	5	5	5	5	6	5	5	52	5	5	5	5	6	5	4	2
2	37	2	2	3	3	3	3	2	2	2	4	4	3	3	3	3	3	4	2	4	1	3	3	3	3	3	11	20	1.28325	18	3	5	4	4	4	5	3	4	4	5	41	4	6	5	6	5	5	5	3
2	33	2	1	3	3	3	2	2	2	2	3	2	3	2	2	2	2	2	2	4	3	3	4	3	3	3	8	23	0.81154	12	4	4	4	5	4	4	4	5	5	5	44	4	4	4	4	3	3	2	3
2	37	2	1	3	3	3	2	2	2	2	4	3	4	4	3	4	3	3	2	2	2	3	3	1	2	2	11	15	1.711	19	3	3	2	3	2	2	2	2	3	3	25	2	6	5	3	3	4	3	2
1	35	2	2	3	3	3	2	2	2	2	3	2	2	2	3	3	3	3	2	3	3	2	3	3	3	3	7	20	0.816612	16	5	6	5	5	6	6	6	5	6	6	56	4	5	5	4	5	4	5	3
1	38	2	1	3	3	3	1	2	2	2	3	3	3	2	3	3	3	3	3	3	2	3	3	3	3	2	9	19	1.10519	17	5	5	4	4	5	4	4	4	4	4	43	5	5	5	5	6	6	6	5
1	31	2	2	3	3	3	1	2	2	2	4	2	4	4	1	4	4	4	4	4	4	1	3	3	2	3	10	20	1.16659	21	6	6	6	6	6	6	6	6	6	6	60	6	6	6	6	6	6	6	6
2	33	2	2	3	3	3	1	2	2	2	3	3	3	2	3	2	3	3	2	4	3	2	4	3	3	2	9	21	0.999933	15	5	6	4	6	5	6	6	6	6	6	56	4	6	6	6	5	6	5	3
1	30	2	2	3	3	3	2	2	2	2	2	2	2	2	3	2	3	3	2	3	3	3	3	3	3	3	6	21	0.666622	15	5	5	5	4	4	4	4	4	4	4	43	4	4	4	4	4	4	3	3
1	34	2	2	3	3	3	2	2	2	2	4	3	4	2	2	2	2	3	3	3	2	2	3	3	3	2	11	18	1.42583	14	5	5	4	5	5	1	2	5	4	5	41	3	6	4	4	5	2	5	4
2	36	2	2	3	3	3	2	2	2	2	3	3	3	3	3	3	4	4	3	3	2	3	3	3	3	3	9	20	1.04993	20	4	4	4	4	4	4	4	4	3	3	38	4	4	5	5	5	5	5	4
1	36	2	2	3	3	3	3	2	2	2	4	4	3	3	1	4	3	4	4	4	3	3	3	4	4	4	11	25	1.0266	19	6	5	5	6	6	6	6	6	6	6	58	6	6	6	6	6	6	6	6
2	35	2	2	3	3	3	3	2	2	2	4	4	4	2	3	4	4	4	2	3	2	2	3	3	3	3	12	19	1.47359	19	5	5	4	4	4	4	4	4	3	3	40	3	4	4	4	4	4	3	2
2	38	2	2	3	3	3	3	1	2	2	2	2	2	2	3	2	2	2	2	3	2	3	3	3	2	2	6	18	0.777726	13	2	5	1	5	4	3	4	2	3	3	32	3	3	5	3	3	3	3	3
2	29	1	2	3	3	3	1	2	2	2	3	3	3	2	3	3	3	3	2	3	2	2	3	3	2	2	9	17	1.23521	16	4	5	4	5	4	2	2	4	3	5	38	3	3	6	4	4	4	4	2
1	31	2	2	3	3	3	1	2	2	2	3	4	3	4	1	3	3	3	2	3	3	3	3	1	2	2	10	17	1.37246	16	5	5	3	4	3	3	3	3	3	5	37	3	6	6	3	6	5	4	1
1	32	2	1	3	3	3	2	2	2	2	4	4	4	4	2	4	3	3	4	3	1	3	2	2	2	1	12	14	1.99987	20	4	6	1	1	4	1	1	1	1	3	23	5	5	6	5	6	5	5	6
2	36	2	2	3	3	3	2	2	2	2	3	2	3	2	2	3	3	3	3	3	3	2	3	3	3	2	8	19	0.982391	16	5	5	3	5	5	5	5	4	5	5	47	5	5	5	4	5	4	4	4
1	35	2	2	3	3	3	2	2	2	2	2	2	2	2	2	2	3	3	3	4	3	3	3	3	3	3	6	22	0.636321	15	5	6	5	6	5	5	5	5	5	5	52	5	5	5	5	5	5	5	5
1	31	2	1	3	3	3	1	2	2	2	3	4	4	3	3	3	3	2	3	3	3	2	3	2	3	2	11	18	1.42583	17	2	5	5	3	3	4	3	3	2	3	33	3	3	4	3	4	4	4	4
1	32	2	2	3	3	3	2	2	2	2	3	2	3	2	1	4	3	4	3	3	3	4	4	3	3	3	8	23	0.81154	17	5	5	5	4	5	5	5	5	5	5	49	5	5	5	5	5	5	5	5
1	36	2	2	3	3	3	3	2	2	2	4	4	4	3	4	4	3	4	1	3	1	2	2	2	2	2	12	14	1.99987	19	1	4	1	4	4	3	4	3	5	5	34	3	6	6	4	4	6	3	0
2	32	2	2	3	3	3	1	2	3	2	4	3	3	2	4	3	3	3	3	2	2	2	2	2	3	1	10	14	1.66656	18	4	4	1	2	3	3	3	3	4	5	32	5	5	5	4	5	5	5	4
1	37	2	2	3	3	3	2	2	3	2	4	3	4	4	3	4	3	3	2	3	2	1	2	2	3	2	11	15	1.711	19	3	5	3	5	5	5	5	3	4	4	42	3	3	5	3	4	5	3	3
2	33	2	2	3	3	3	2	2	3	2	3	2	3	3	4	4	4	4	3	4	4	1	4	3	3	2	8	21	0.88883	22	5	5	3	5	4	5	5	5	6	6	49	6	6	6	6	6	6	6	4
1	36	2	2	3	3	3	2	2	3	2	3	4	2	4	2	4	3	4	4	3	1	1	2	2	2	2	9	13	1.61528	21	2	6	1	3	2	2	4	2	4	2	28	6	6	6	6	6	6	6	6
2	41	3	2	1	3	2	1	1	1	1	4	3	4	3	2	3	4	3	3	3	2	3	3	3	3	3	11	20	1.28325	18	5	5	5	5	5	5	5	5	5	5	50	1	2	2	2	5	4	3	4
2	23	1	1	1	3	2	1	1	1	1	3	4	3	4	1	3	3	3	3	4	1	2	4	2	3	3	10	19	1.22799	17	5	6	6	6	6	5	5	5	5	5	54	4	5	5	4	4	4	3	5
1	27	1	2	1	3	2	1	1	1	1	2	2	2	2	2	2	2	4	2	4	3	3	3	4	4	3	6	24	0.583294	14	5	5	4	5	6	5	5	5	5	5	50	5	5	5	5	5	5	5	3
2	28	1	2	1	3	2	1	1	1	1	3	2	3	2	2	2	2	3	2	3	2	3	3	3	3	3	8	20	0.933271	13	5	5	5	5	5	5	3	5	6	5	49	4	4	6	5	5	3	3	3
1	36	2	2	1	3	2	2	1	1	1	4	2	3	2	3	3	3	2	3	4	3	3	4	4	4	4	9	26	0.807638	16	6	6	6	6	6	6	6	6	6	6	60	5	6	5	5	5	5	6	5
1	37	2	2	1	3	2	2	1	1	1	4	4	4	4	1	3	3	4	3	4	2	2	2	3	4	4	12	21	1.33324	18	5	5	3	5	5	4	5	3	4	4	43	4	6	6	6	6	4	3	4
2	38	2	2	1	3	2	2	1	1	1	3	2	2	2	3	2	2	3	4	3	3	3	3	3	3	3	7	21	0.777726	16	4	3	5	5	5	5	5	5	5	5	47	6	6	6	6	6	6	6	6
2	49	3	2	1	3	2	2	1	1	1	3	2	4	3	1	3	3	3	2	4	2	1	3	4	3	2	9	19	1.10519	15	2	5	3	6	6	1	1	6	5	2	37	5	6	3	4	5	3	4	2
2	65	4	1	1	3	2	3	1	1	1	2	2	2	1	2	2	2	2	2	3	3	3	3	3	3	3	6	21	0.666622	11	5	5	5	5	4	5	5	2	5	5	46	5	5	5	5	5	4	4	2
2	40	3	2	1	3	2	3	1	1	1	4	3	3	2	3	3	3	3	1	3	2	3	2	3	3	3	10	19	1.22799	15	6	2	6	6	6	2	4	1	4	6	43	0	6	6	0	6	6	0	0
2	46	3	2	1	3	2	4	1	1	1	3	2	2	3	1	2	2	4	3	4	2	3	3	4	4	4	7	24	0.68051	15	6	5	6	6	6	6	6	6	5	6	58	5	6	6	6	5	5	5	5
2	48	3	2	1	3	2	5	1	1	1	3	3	3	3	2	3	3	3	4	3	2	2	2	3	3	3	9	18	1.16659	18	5	5	6	5	6	6	5	6	6	5	55	5	5	6	6	6	6	6	6
1	65	4	2	1	3	2	5	1	1	1	2	2	2	2	2	2	2	2	3	4	3	3	3	4	3	3	6	23	0.608655	13	5	5	5	6	5	5	6	6	6	6	55	5	4	6	6	6	5	5	5
1	44	3	2	1	3	2	1	2	1	1	3	3	3	3	2	2	3	3	2	3	2	2	3	3	2	3	9	18	1.16659	15	3	4	3	4	3	3	3	3	3	3	32	3	2	2	3	2	2	2	2
1	50	4	2	1	3	2	1	2	1	1	4	3	4	3	3	3	3	4	3	3	2	3	3	3	3	2	11	19	1.35079	19	5	5	4	5	5	4	5	4	4	4	45	5	4	4	5	6	4	5	4
2	54	4	2	1	3	2	1	2	1	1	2	2	2	3	2	3	2	2	4	3	3	3	3	3	3	3	6	21	0.666622	16	6	6	6	6	5	6	6	6	6	6	59	6	6	6	6	6	6	6	6
2	23	1	1	1	3	2	1	2	1	1	2	3	2	2	2	2	2	3	2	3	2	3	2	2	2	2	7	16	1.02077	13	3	4	4	4	3	3	4	4	4	4	37	2	1	6	2	2	2	2	2
2	48	3	2	1	3	2	2	2	1	1	4	4	4	1	1	4	3	3	3	3	1	2	2	4	3	2	12	17	1.64695	15	5	6	1	5	5	5	5	3	3	5	43	5	5	6	6	6	6	5	5
1	37	2	2	1	3	2	2	2	1	1	3	3	4	3	3	3	3	3	2	3	2	2	2	3	3	2	10	17	1.37246	17	4	4	4	4	3	3	4	4	3	3	36	4	4	5	5	4	5	4	3
2	53	4	2	1	3	2	2	2	1	1	4	4	4	4	1	4	4	4	4	4	2	3	3	2	2	2	12	18	1.55545	21	4	4	4	3	3	4	3	4	4	4	37	6	6	6	6	6	6	6	6
1	47	3	2	1	3	2	4	2	1	1	3	4	4	4	3	3	3	3	3	3	2	2	3	3	3	3	11	19	1.35079	19	4	5	4	4	2	3	3	4	3	5	37	4	5	5	5	5	5	5	5
1	47	3	2	1	3	2	4	2	1	1	4	4	4	4	3	4	3	3	3	4	3	3	4	4	4	3	12	25	1.11993	20	6	6	3	6	6	6	5	4	5	5	52	6	6	6	6	6	6	6	4
1	56	4	2	1	3	2	5	2	1	1	3	3	3	2	1	3	3	3	3	3	2	3	3	3	3	3	9	20	1.04993	15	5	5	5	5	3	4	4	4	4	4	43	3	3	3	4	4	5	5	5
1	50	4	2	1	3	2	5	2	1	1	3	3	3	3	2	3	3	3	4	3	2	2	2	3	3	3	9	18	1.16659	18	5	5	5	5	5	5	5	5	5	5	50	6	6	6	6	6	6	6	6
1	60	4	2	1	3	2	5	2	1	1	3	2	3	2	2	3	3	3	2	4	1	2	2	3	3	3	8	18	1.03697	15	5	6	6	6	5	4	6	6	1	5	50	3	5	5	3	5	3	2	3
1	63	4	2	1	3	2	5	2	1	1	2	2	2	2	3	2	2	2	3	4	3	3	3	3	3	3	6	22	0.636321	14	5	5	5	5	5	5	5	5	5	5	50	6	5	5	6	6	5	5	5
1	42	3	2	1	3	2	1	1	2	1	4	4	4	3	3	3	3	3	2	4	2	1	3	4	2	3	12	19	1.47359	17	6	6	6	6	6	6	6	6	6	6	60	4	4	4	4	4	4	4	3
2	51	4	2	1	3	2	1	1	2	1	3	2	2	3	2	3	3	3	4	3	2	2	2	3	2	2	7	16	1.02077	18	3	3	3	3	3	3	2	2	2	2	26	0	6	6	6	6	6	6	6
1	34	2	2	1	3	2	1	1	2	1	4	4	4	2	2	3	3	2	2	4	2	2	3	3	3	3	12	20	1.39991	14	4	6	4	6	5	4	5	5	5	5	49	4	5	5	4	5	4	3	3
1	42	3	2	1	3	2	1	1	2	1	3	3	3	2	2	4	3	2	2	2	2	2	2	2	3	2	9	15	1.39991	15	3	4	3	4	3	3	4	5	4	3	36	4	3	4	3	4	3	4	3
1	28	1	2	1	3	2	2	2	2	1	4	3	3	4	3	2	3	4	1	3	1	2	1	1	3	3	10	14	1.66656	17	1	6	1	6	1	1	1	1	1	1	20	1	2	0	1	3	3	2	0
1	50	4	2	1	3	2	4	1	2	1	3	1	3	2	2	3	3	4	4	4	1	1	4	3	3	2	7	18	0.907347	18	6	5	4	4	4	2	3	2	2	2	34	4	6	6	5	6	4	5	6
2	38	2	2	1	3	2	1	2	2	1	3	2	3	3	3	2	3	3	2	3	3	3	4	3	3	3	8	22	0.848428	16	4	3	4	4	3	4	4	3	3	3	35	2	2	3	3	4	3	3	2
1	42	3	2	1	3	2	3	2	2	1	3	3	3	4	4	3	3	3	1	3	1	2	2	3	1	2	9	14	1.4999	18	3	6	4	6	5	4	6	4	4	4	46	0	6	6	0	6	6	0	0
1	47	3	2	1	3	2	3	1	2	1	3	3	3	3	2	3	3	3	4	3	2	3	4	1	3	3	9	19	1.10519	18	6	6	6	6	6	6	6	6	6	6	60	6	6	6	6	6	6	6	6
1	40	3	2	1	3	2	3	2	2	1	3	3	2	1	2	3	2	2	2	2	2	2	3	3	2	2	8	16	1.16659	12	4	4	3	4	3	2	2	2	3	3	30	6	5	6	4	5	5	5	2
1	42	3	2	1	3	2	3	2	2	1	3	2	3	2	2	3	3	3	3	3	3	3	3	3	3	3	8	21	0.88883	16	5	5	4	4	5	5	4	4	4	5	45	2	3	4	3	6	6	4	5
1	52	4	2	1	3	2	4	2	2	1	4	3	3	2	1	2	3	4	2	3	2	3	3	3	2	3	10	19	1.22799	14	6	6	4	5	5	1	5	3	4	5	44	1	5	6	3	6	4	2	3
1	32	2	2	1	3	2	1	1	2	1	3	3	3	3	2	3	3	3	2	3	1	2	3	3	3	3	9	18	1.16659	16	4	6	3	6	4	4	5	4	3	4	43	4	6	5	3	6	4	5	3
2	36	2	2	1	3	2	2	1	2	1	2	2	2	2	2	2	2	3	4	3	3	3	3	3	3	3	6	21	0.666622	15	6	6	5	6	6	5	6	5	5	6	56	6	6	6	6	6	6	6	6
2	40	3	2	1	3	2	1	2	2	1	4	3	3	2	2	3	2	3	3	4	3	2	3	3	3	3	10	21	1.11104	15	5	6	5	5	5	5	5	5	5	5	51	5	5	5	5	5	5	5	5
2	38	2	2	1	3	2	2	2	2	1	3	2	3	3	3	3	3	3	2	3	2	3	3	3	3	2	8	19	0.982391	17	4	5	3	5	4	5	5	3	4	4	42	3	5	6	3	3	1	2	2
1	50	4	2	1	3	2	3	2	2	1	3	1	2	1	3	1	3	4	4	4	3	2	4	4	4	4	6	25	0.559963	16	6	6	6	6	6	6	6	6	6	6	60	6	6	6	6	6	6	6	6
1	61	4	2	1	3	2	5	2	2	1	4	4	4	4	1	4	4	4	4	4	1	1	1	4	4	4	12	19	1.47359	21	6	6	6	6	6	6	6	6	6	6	60	6	6	6	6	6	6	6	6
2	32	2	2	1	3	2	2	2	2	1	3	3	3	3	3	3	3	3	2	4	2	3	3	3	3	2	9	20	1.04993	17	3	5	3	5	5	4	5	3	3	5	41	4	6	5	5	6	5	5	3
1	32	2	2	1	3	2	2	2	2	1	4	3	3	3	3	3	3	3	2	3	2	2	2	3	2	2	10	16	1.45824	17	5	5	4	6	5	4	4	4	4	4	45	3	3	4	4	4	3	3	3
2	42	3	2	1	3	2	4	2	2	1	4	3	3	3	2	3	3	3	2	3	1	3	2	3	3	2	10	17	1.37246	16	4	4	3	4	4	4	3	3	3	4	36	1	1	6	2	1	1	0	1
1	54	4	2	1	3	2	5	2	2	1	4	3	4	4	3	4	4	4	3	4	1	2	3	2	3	3	11	18	1.42583	22	4	6	2	6	6	4	6	5	5	6	50	6	6	6	6	6	6	6	5
1	54	4	2	1	3	2	5	2	2	1	4	3	4	4	3	4	4	4	3	4	1	2	3	2	3	3	11	18	1.42583	22	4	6	2	6	6	4	6	5	5	6	50	6	6	6	6	6	6	6	5
1	39	2	2	1	3	2	1	2	2	1	4	4	4	3	1	4	3	3	3	4	3	2	2	4	3	3	12	21	1.33324	17	5	5	6	5	4	5	5	5	5	5	50	5	5	5	5	5	5	5	5
2	47	3	2	1	3	2	1	2	2	1	3	2	3	2	2	3	2	3	2	3	3	3	3	3	3	3	8	21	0.88883	14	6	6	6	6	6	6	6	6	6	6	60	6	6	6	4	5	4	5	3
1	37	2	2	1	3	2	2	2	2	1	4	4	4	2	4	4	3	3	3	4	1	3	3	3	4	3	12	21	1.33324	19	6	6	4	6	6	6	6	4	4	5	53	5	6	5	5	5	4	4	4
1	54	4	2	1	3	2	5	2	2	1	4	4	4	4	1	4	4	4	3	3	2	1	1	4	4	4	12	19	1.47359	20	5	5	1	5	4	4	5	4	4	4	41	5	5	5	5	5	5	5	5
1	45	3	2	1	3	2	4	1	3	1	2	2	2	3	3	3	3	3	3	3	2	3	3	3	3	2	6	19	0.736793	18	5	5	1	5	1	5	4	2	4	3	35	5	6	6	5	6	6	5	5
1	49	3	2	1	3	2	4	1	3	1	3	2	3	2	2	2	2	3	3	3	2	2	3	3	3	3	8	19	0.982391	14	5	5	5	4	4	4	4	4	3	5	43	5	6	6	6	6	6	6	5
2	45	3	2	1	3	2	1	2	3	1	3	3	3	3	3	3	3	4	3	4	2	3	2	3	3	3	9	20	1.04993	19	5	6	5	6	6	6	5	5	5	5	54	6	6	6	5	6	5	6	5
2	41	3	2	1	3	2	2	2	3	1	4	2	4	2	4	4	3	3	4	3	2	3	3	4	4	4	10	23	1.01443	20	5	5	3	5	5	4	3	4	1	3	38	6	6	6	6	6	6	6	6
1	44	3	2	1	3	2	2	2	3	1	3	3	4	4	3	3	3	3	2	3	2	2	2	3	3	2	10	17	1.37246	18	5	5	5	5	5	5	5	5	5	5	50	2	2	3	3	3	3	3	3
2	39	2	2	1	3	2	3	2	3	1	3	3	2	2	2	2	2	2	2	3	2	3	3	3	3	3	8	20	0.933271	12	3	4	4	6	4	4	4	4	4	4	41	4	4	3	3	3	3	2	2
2	45	3	2	1	3	2	4	2	3	1	3	3	3	2	2	3	3	4	2	3	2	3	3	3	3	3	9	20	1.04993	16	4	4	4	4	4	4	4	4	4	4	40	0	1	1	1	1	1	1	1
2	45	3	2	1	3	2	4	2	3	1	3	3	3	3	4	3	3	3	4	4	3	3	3	3	3	3	9	22	0.954482	20	5	5	5	5	5	5	5	5	5	5	50	6	6	0	6	6	6	6	6
1	47	3	2	1	3	2	1	1	3	1	3	4	3	2	2	4	3	3	3	4	1	3	3	3	3	3	10	20	1.16659	17	6	6	5	6	5	6	6	6	5	6	57	5	6	5	5	6	6	5	4
2	27	1	2	1	3	2	1	2	3	1	3	2	3	2	4	3	3	3	3	4	4	4	4	4	4	2	8	26	0.717901	18	5	6	5	6	5	5	6	5	5	5	53	6	6	6	6	6	5	5	4
1	39	2	2	1	3	2	1	2	3	1	3	3	4	3	2	2	2	4	4	3	2	2	3	3	3	3	10	19	1.22799	17	5	5	5	6	6	5	6	5	4	5	52	4	6	6	6	6	6	6	6
1	36	2	2	1	3	2	1	2	3	1	4	2	4	4	2	3	4	4	2	3	2	2	1	4	3	2	10	17	1.37246	19	3	4	3	4	5	3	4	3	4	4	37	3	5	5	3	5	5	4	3
2	43	3	2	1	3	2	2	2	3	1	2	2	3	2	3	2	3	3	3	3	2	3	3	2	3	3	7	19	0.859592	16	4	4	4	5	4	4	4	4	3	4	40	0	4	5	4	5	3	4	4
1	60	4	2	1	3	2	3	2	3	1	3	3	3	3	3	3	3	3	4	3	1	3	3	3	3	2	9	18	1.16659	19	6	6	2	6	6	6	6	2	2	5	47	6	6	6	6	6	6	6	6
1	48	3	2	1	3	2	4	2	3	1	4	3	3	2	3	3	3	4	3	3	2	3	3	3	2	2	10	18	1.29621	18	3	5	2	1	1	1	1	3	1	5	23	3	3	3	5	5	4	4	4
1	61	4	2	1	3	2	5	2	3	1	4	1	3	2	2	4	3	3	3	3	2	3	3	3	3	3	8	20	0.933271	17	4	6	5	5	5	2	5	5	1	5	43	6	6	6	5	5	5	5	5
1	49	3	2	1	3	2	5	2	3	1	3	3	3	3	2	3	3	4	1	3	2	1	1	1	1	1	9	10	2.09986	16	3	4	1	1	2	2	1	1	2	2	19	0	6	6	4	3	6	3	0
2	42	3	2	1	3	2	2	2	3	1	3	3	3	3	3	3	3	1	1	4	2	4	4	3	2	2	9	21	0.999933	14	1	6	2	5	5	5	1	5	1	2	33	2	2	1	1	0	0	0	0
2	36	2	1	1	3	2	3	2	3	1	2	2	2	2	2	3	3	3	3	3	2	3	3	3	3	3	6	20	0.699953	16	6	6	4	4	4	4	4	3	4	4	43	5	5	6	5	6	6	4	4
2	51	4	2	1	3	2	2	2	3	1	4	4	4	4	4	4	4	3	1	3	2	3	3	3	2	1	12	17	1.64695	20	5	6	6	6	4	2	2	1	2	2	36	0	0	6	0	6	0	0	0
1	37	2	2	1	3	2	2	1	3	1	3	3	3	1	4	1	1	3	4	3	4	1	4	1	1	1	9	15	1.39991	14	5	5	5	5	5	5	5	5	5	5	50	6	6	6	6	6	6	6	6
1	42	3	2	1	3	2	2	1	3	1	3	4	4	3	3	3	3	3	3	3	2	2	2	3	3	2	11	17	1.5097	18	3	4	3	4	3	3	4	3	3	4	34	4	4	4	4	4	4	4	4
2	34	2	2	1	3	2	1	2	3	1	3	2	2	1	2	3	3	3	3	3	2	2	3	3	3	3	7	19	0.859592	15	3	5	5	5	2	4	4	4	2	4	38	3	5	5	5	6	4	4	4
2	38	2	2	1	3	2	2	2	3	1	4	3	3	2	4	4	4	4	2	3	1	3	3	2	2	2	10	16	1.45824	20	3	4	4	4	3	3	4	3	3	4	35	5	5	6	5	5	5	3	1
1	49	3	2	1	3	2	2	2	3	1	4	2	4	4	4	4	3	3	2	3	1	2	2	3	2	1	10	14	1.66656	20	4	5	2	4	3	3	3	3	3	4	34	4	4	5	3	5	4	4	3
1	45	3	2	1	3	2	2	2	3	1	4	3	4	2	4	3	3	4	3	3	2	3	3	2	3	2	11	18	1.42583	19	5	6	2	6	6	4	5	3	4	5	46	5	4	6	6	6	5	5	5
2	30	2	2	1	3	2	2	2	3	1	4	3	4	4	2	4	4	4	2	3	2	2	2	2	2	1	11	14	1.83321	20	1	5	1	5	4	4	4	2	2	1	29	1	2	5	3	1	2	2	1
1	40	3	2	1	3	2	3	2	3	1	4	3	4	3	4	4	3	4	3	4	1	4	3	3	2	3	11	20	1.28325	21	5	6	3	6	5	5	5	4	1	4	44	4	6	6	5	6	5	3	5
1	42	3	2	1	3	2	3	2	3	1	4	4	4	3	2	3	3	3	4	3	2	3	2	3	4	4	12	21	1.33324	18	4	4	4	5	4	3	3	4	2	4	37	6	6	6	6	6	6	6	6
2	48	3	2	1	3	2	4	2	3	1	4	3	4	2	2	4	4	4	3	3	3	3	4	3	2	3	11	21	1.22214	19	5	6	3	5	3	4	4	3	3	4	40	3	5	5	5	6	4	4	4
1	38	2	2	1	3	2	1	2	3	1	3	3	3	3	3	3	3	3	3	3	2	4	4	3	3	2	9	21	0.999933	18	5	6	4	6	4	5	5	3	5	5	48	6	4	6	3	5	5	3	5
1	24	1	1	1	3	2	1	2	3	1	3	3	4	2	3	4	4	4	1	3	3	3	3	3	3	2	10	20	1.16659	18	4	6	5	5	6	5	5	5	6	6	53	5	4	5	4	5	4	5	0
1	50	4	2	1	3	2	4	2	3	1	3	3	3	2	1	1	3	3	4	4	1	3	4	4	4	3	9	23	0.912983	14	6	6	2	6	6	6	6	5	4	4	51	6	6	6	6	6	6	6	6
1	55	4	2	1	3	2	5	2	3	1	3	3	4	3	2	3	3	4	4	3	1	3	3	3	3	3	10	19	1.22799	19	6	5	5	5	5	5	5	5	5	3	49	3	4	6	6	6	5	6	6
2	40	3	2	1	3	2	1	2	3	1	4	3	4	4	4	4	4	4	1	4	2	2	3	3	3	3	11	20	1.28325	21	5	6	1	6	1	1	1	1	1	1	24	0	6	0	0	6	0	0	0
1	49	3	2	1	3	2	4	2	3	1	4	4	4	3	4	3	4	4	2	4	1	3	4	2	2	2	12	18	1.55545	20	6	6	2	4	1	3	2	2	4	3	33	0	3	1	1	1	3	1	3
1	53	4	2	1	3	2	5	2	3	1	3	2	4	1	3	3	3	3	3	3	2	4	3	3	3	3	9	21	0.999933	16	6	6	4	5	4	3	3	3	3	4	41	5	6	6	6	6	4	4	4
2	41	3	2	1	3	2	2	1	3	1	3	1	3	1	3	3	3	3	1	3	2	3	3	3	3	1	7	18	0.907347	14	5	5	4	5	5	2	5	5	5	5	46	6	6	6	6	6	6	6	0
1	42	3	2	1	3	2	4	2	3	1	3	2	3	2	3	3	3	3	3	3	2	3	3	2	3	3	8	19	0.982391	17	3	3	3	3	3	3	3	3	3	3	30	3	3	3	3	3	3	3	4
1	56	4	2	1	3	2	1	1	1	2	4	3	3	3	2	3	4	4	2	3	2	2	2	3	3	3	10	18	1.29621	18	3	3	4	4	4	4	3	3	3	3	34	3	3	3	3	3	3	3	3
2	42	3	2	1	3	2	1	1	1	2	3	3	3	3	2	3	3	3	3	3	1	2	2	2	2	1	9	13	1.61528	17	4	4	3	5	4	3	5	2	1	4	35	2	4	4	1	4	4	3	4
1	62	4	2	1	3	2	1	1	1	2	3	3	3	3	1	4	3	3	2	3	2	2	2	3	2	2	9	16	1.31241	16	5	5	5	5	5	5	4	4	5	5	48	3	3	3	3	2	2	2	3
1	54	4	2	1	3	2	2	1	1	2	3	3	3	3	2	4	4	4	2	3	2	2	2	2	3	3	9	17	1.23521	19	4	5	5	5	5	4	4	4	4	5	45	3	3	3	2	3	3	3	3
1	48	3	1	1	3	2	2	1	1	2	2	1	3	2	2	1	3	3	2	4	4	4	4	3	3	4	6	26	0.538426	13	6	5	4	5	4	4	6	4	5	4	47	5	6	3	3	5	5	3	1
2	40	3	2	1	3	2	2	1	1	2	2	2	2	2	3	2	3	3	4	3	3	2	2	3	3	2	6	18	0.777726	17	6	6	3	6	5	5	6	5	5	5	52	6	6	6	6	6	6	0	6
1	54	4	2	1	3	2	4	1	1	2	4	4	2	3	2	3	3	3	2	3	2	2	2	2	3	3	10	17	1.37246	16	5	5	4	5	5	5	5	5	5	5	49	4	4	4	4	3	3	3	3
1	56	4	2	1	3	2	5	1	1	2	2	2	2	2	3	2	2	2	3	3	2	2	2	3	3	3	6	18	0.777726	14	4	4	4	4	4	4	4	4	4	4	40	4	4	4	4	4	4	4	4
1	56	4	1	1	3	2	5	1	1	2	3	3	2	2	2	2	2	2	4	4	3	3	3	4	4	4	8	25	0.746617	14	6	6	5	6	5	6	6	5	5	5	55	6	6	6	6	6	6	6	6
2	54	4	2	1	3	2	5	1	1	2	3	2	3	1	3	3	3	3	3	3	2	3	3	3	3	3	8	20	0.933271	16	5	5	4	4	4	4	3	3	3	3	38	3	4	4	4	5	5	4	4
2	61	4	2	1	3	2	5	1	1	2	4	2	2	1	3	3	3	3	4	4	3	4	4	4	3	3	8	25	0.746617	17	6	6	6	6	6	6	6	6	4	6	58	6	5	4	3	6	6	6	6
1	63	4	2	1	3	2	5	1	1	2	4	4	4	4	1	4	4	4	4	4	1	3	3	4	4	4	12	23	1.21731	21	6	6	6	3	3	5	4	4	4	4	45	6	6	6	6	6	6	6	6
1	38	2	2	1	3	2	1	1	2	2	3	2	3	3	3	2	3	3	3	2	2	2	3	3	3	3	8	18	1.03697	17	5	2	2	5	5	5	5	2	5	5	41	5	6	5	5	5	5	5	5
2	26	1	2	1	3	2	2	1	2	2	1	1	2	3	2	1	3	3	2	3	3	4	3	2	2	2	4	19	0.491195	14	3	6	5	5	4	5	3	3	4	4	42	2	5	5	5	5	3	3	2
2	30	2	2	1	3	2	2	1	2	2	3	3	3	3	2	3	3	3	2	3	2	2	3	3	3	3	9	19	1.10519	16	3	5	3	4	4	4	4	4	4	4	39	4	5	6	4	4	4	4	3
2	24	1	2	1	3	2	2	1	2	2	3	3	3	3	1	3	3	3	2	3	2	2	2	3	3	2	9	17	1.23521	15	5	5	5	5	5	5	5	5	4	5	49	3	3	3	3	3	3	3	3
1	32	2	2	1	3	2	2	1	2	2	3	3	2	2	2	3	3	3	3	4	3	3	3	3	4	4	8	24	0.777726	16	6	6	6	6	6	6	6	6	6	6	60	6	6	6	6	6	6	6	5
1	30	2	2	1	3	2	2	2	2	2	4	3	4	3	4	4	4	4	2	4	2	2	2	4	2	2	11	18	1.42583	21	3	4	1	4	3	3	3	3	4	4	32	5	5	6	3	3	5	3	1
1	30	2	1	1	3	2	2	2	2	2	4	3	4	3	4	4	3	3	2	3	3	3	3	3	3	2	11	20	1.28325	19	5	5	3	6	4	5	5	4	5	5	47	6	6	6	5	5	4	4	3
1	41	3	1	1	3	2	2	2	2	2	3	4	4	4	2	2	1	3	2	4	1	3	4	3	3	3	11	21	1.22214	14	3	5	5	5	5	6	6	6	6	6	53	6	6	6	6	6	6	6	3
1	32	2	2	1	3	2	1	2	2	2	2	2	2	2	3	3	3	3	1	4	4	3	4	3	3	3	6	24	0.583294	15	4	6	3	5	3	3	4	3	6	6	43	6	6	6	6	6	6	6	0
1	25	1	2	1	3	2	1	2	3	2	4	3	3	4	3	3	3	4	4	4	2	3	3	4	4	2	10	22	1.06054	21	6	6	3	6	5	6	5	4	3	4	48	6	6	6	6	6	6	6	6
1	32	2	2	1	3	2	2	2	3	2	3	2	2	3	3	3	3	3	1	3	3	3	3	3	3	3	7	21	0.777726	16	5	6	3	5	3	3	4	3	4	4	40	3	3	4	2	3	1	2	0
1	52	4	2	1	3	2	2	2	3	2	4	3	4	4	4	3	3	4	3	3	1	2	2	3	2	3	11	16	1.60406	21	5	6	4	6	5	4	5	3	3	5	46	5	6	6	4	6	6	6	4
1	42	3	1	1	3	2	2	2	3	2	2	2	2	4	1	1	3	3	2	4	4	4	4	3	4	4	6	27	0.518484	14	6	6	5	6	4	4	5	4	5	5	50	5	5	6	6	6	6	6	2
1	40	3	2	1	3	2	3	2	3	2	4	2	3	3	4	3	4	4	4	4	2	3	3	4	3	3	9	22	0.954482	22	5	5	5	5	5	5	5	5	5	5	50	6	6	6	6	6	6	6	6
2	40	3	2	1	3	2	4	2	3	2	3	2	2	3	3	2	2	3	3	4	3	3	3	3	2	3	7	21	0.777726	16	1	5	6	5	5	5	6	6	5	6	50	4	5	6	6	6	6	6	4
1	52	4	2	1	3	2	3	2	3	2	4	2	4	4	2	3	3	3	2	3	2	2	2	3	2	2	10	16	1.45824	17	3	1	1	1	2	2	1	1	1	1	14	3	6	6	6	6	5	4	1
1	34	2	2	1	3	2	2	2	3	2	4	4	4	3	3	4	4	3	2	4	1	2	3	2	2	2	12	16	1.74988	19	2	3	3	5	1	1	2	2	3	3	25	2	4	5	3	3	5	4	2
2	37	2	1	1	3	2	2	2	3	2	3	2	1	1	3	2	1	1	2	4	4	4	3	3	4	3	6	25	0.559963	10	5	6	6	5	5	5	4	5	5	5	51	5	4	5	4	5	5	4	1
2	25	1	1	1	2	2	1	1	1	1	3	3	3	2	1	2	3	2	4	4	1	4	3	3	3	3	9	21	0.999933	14	5	6	6	6	5	5	6	6	5	6	56	6	6	6	6	6	5	6	6
2	25	1	1	1	2	2	2	1	1	1	3	3	3	3	2	2	3	3	2	3	3	3	3	3	2	2	9	19	1.10519	15	4	5	3	4	3	3	4	4	3	4	37	1	3	5	3	3	2	2	2
2	47	3	2	1	2	2	2	1	1	1	4	4	4	4	1	3	3	4	3	4	1	3	3	4	4	3	12	22	1.27264	18	5	6	6	6	6	6	6	6	6	6	59	5	5	5	4	4	4	4	4
2	29	1	2	1	2	2	2	1	1	1	3	2	3	2	1	2	3	3	3	4	3	3	3	3	3	3	8	22	0.848428	14	5	5	5	6	5	5	6	5	5	5	52	5	6	5	5	5	4	4	4
2	48	3	2	1	2	2	3	1	1	1	3	3	2	3	4	2	4	3	2	3	2	3	3	3	2	2	8	18	1.03697	18	4	4	4	4	4	4	4	4	4	4	40	3	3	3	3	4	2	2	3
2	20	1	1	1	2	2	1	2	1	1	3	2	2	3	2	2	2	3	1	4	2	3	3	3	3	3	7	21	0.777726	13	6	6	6	6	6	6	6	6	6	6	60	6	6	6	6	6	6	0	0
2	23	1	1	1	2	2	1	2	1	1	3	3	3	3	2	3	3	3	3	3	2	3	3	3	3	3	9	20	1.04993	17	5	5	5	6	5	5	5	5	5	5	51	4	4	4	4	4	4	4	4
2	29	1	2	1	2	2	1	2	1	1	3	2	3	2	2	2	2	3	2	3	2	3	3	2	2	2	8	17	1.09797	13	3	5	2	3	3	3	3	3	3	5	33	5	5	5	5	5	5	5	3
2	25	1	2	1	2	2	1	2	1	1	3	2	3	2	1	4	3	4	2	3	2	3	3	3	3	3	8	20	0.933271	16	5	6	5	6	6	5	6	5	5	5	54	4	5	5	5	5	5	5	2
2	27	1	1	1	2	2	1	2	1	1	3	2	3	3	2	3	3	4	2	4	3	2	4	3	3	3	8	22	0.848428	17	4	5	4	5	3	5	5	4	2	5	42	4	4	5	4	4	3	4	2
2	24	1	1	1	2	2	2	2	1	1	3	2	2	2	3	2	3	3	2	3	2	2	2	3	2	2	7	16	1.02077	15	3	2	3	4	4	3	3	3	4	5	34	4	4	4	4	5	5	4	3
2	26	1	1	1	2	2	2	2	1	1	4	2	4	4	4	4	4	3	2	2	1	1	4	3	2	2	10	15	1.55545	21	3	6	3	4	4	3	3	3	4	3	36	3	5	5	3	4	4	3	2
2	22	1	1	1	2	2	1	1	2	1	4	4	4	4	3	3	3	3	1	3	1	3	1	3	3	2	12	16	1.74988	17	2	4	2	5	4	4	4	2	1	3	31	3	3	3	3	3	3	3	0
2	24	1	1	1	2	2	1	1	2	1	3	3	3	2	2	3	2	3	2	3	2	2	2	3	3	2	9	17	1.23521	14	6	6	2	6	5	5	5	3	5	5	48	3	4	4	4	5	3	5	2
2	29	1	2	1	2	2	2	1	2	1	2	2	2	2	2	2	3	3	3	4	3	3	2	3	3	3	6	21	0.666622	15	5	5	5	6	5	4	5	5	5	5	50	5	5	6	5	6	3	5	5
2	28	1	2	1	2	2	2	1	2	1	4	4	4	3	3	2	3	2	3	3	1	1	3	3	3	3	12	17	1.64695	16	5	5	4	5	5	5	5	5	5	5	49	3	4	4	4	4	4	4	4
2	38	2	2	1	2	2	1	1	2	1	3	3	3	3	3	3	3	4	2	3	2	2	2	2	3	2	9	16	1.31241	18	4	4	3	5	5	2	4	5	5	4	41	4	4	4	4	4	4	2	3
2	22	1	1	1	2	2	1	2	2	1	2	2	2	2	3	2	2	4	3	4	2	3	3	3	2	3	6	20	0.699953	16	4	6	5	5	4	4	3	3	4	4	42	4	6	6	6	5	6	5	5
2	31	2	2	1	2	2	2	1	2	1	3	3	3	2	3	3	3	4	2	3	2	3	3	3	3	3	9	20	1.04993	17	5	5	4	5	4	4	4	4	5	5	45	3	4	6	3	4	5	3	3
2	35	2	2	1	2	2	2	1	2	1	3	3	3	2	3	3	3	3	2	3	2	2	3	3	2	3	9	18	1.16659	16	4	4	4	4	4	4	4	4	4	4	40	4	4	4	4	4	4	3	3
2	22	1	1	1	2	2	1	2	2	1	3	2	2	3	1	2	2	3	2	4	3	3	3	3	3	3	7	22	0.742375	13	5	5	5	5	5	5	5	5	5	5	50	6	6	6	6	6	3	3	3
2	20	1	1	1	2	2	1	2	2	1	2	3	3	2	2	3	3	3	2	3	3	3	3	3	3	3	8	21	0.88883	15	5	5	5	6	6	6	6	6	6	6	57	4	4	6	5	5	4	4	3
2	20	1	1	1	2	2	1	1	2	1	3	3	3	2	2	3	3	2	2	4	3	3	3	3	3	3	9	22	0.954482	14	5	5	5	6	6	6	6	6	6	5	56	5	5	5	5	5	4	4	3
2	24	1	1	1	2	2	1	1	2	1	3	2	2	3	2	3	2	4	2	4	1	3	2	3	2	2	7	17	0.96072	16	4	6	2	6	5	2	6	2	1	4	38	5	6	6	5	6	5	4	2
2	25	1	1	1	2	2	1	1	2	1	3	4	3	3	2	2	3	3	1	3	2	2	3	2	3	2	10	17	1.37246	14	4	5	4	3	3	4	4	2	4	4	37	6	6	6	6	6	6	6	0
2	24	1	1	1	2	2	1	2	2	1	3	1	1	2	2	2	3	3	3	3	2	4	3	3	3	3	5	21	0.555519	15	5	5	4	6	5	4	5	5	4	5	48	3	6	6	5	6	3	4	4
2	24	1	1	1	2	2	1	2	2	1	3	2	3	2	3	3	3	3	4	3	2	3	3	3	3	2	8	19	0.982391	18	4	5	3	4	4	4	4	3	3	4	38	6	6	6	6	6	6	6	6
2	28	1	2	1	2	2	1	2	2	1	4	4	4	4	3	3	4	4	4	3	3	3	3	2	2	2	12	18	1.55545	22	3	4	3	5	2	3	4	3	3	3	33	2	2	6	2	3	6	1	6
2	28	1	2	1	2	2	2	2	2	1	3	3	3	3	1	2	2	3	1	4	2	2	2	3	2	2	9	17	1.23521	12	4	6	3	6	2	3	5	3	4	3	39	1	3	3	1	2	1	0	0
2	22	1	1	1	2	2	1	2	2	1	4	3	4	4	1	3	1	4	1	3	1	3	3	3	2	2	11	17	1.5097	14	3	3	1	5	3	1	3	1	5	5	30	5	3	6	4	4	0	0	0
2	23	1	1	1	2	2	1	2	2	1	4	3	4	4	4	3	1	4	1	3	2	3	1	3	2	2	11	16	1.60406	17	3	6	3	5	2	4	5	4	4	4	40	3	4	6	3	4	5	4	0
2	36	2	2	1	2	2	1	2	2	1	4	4	4	4	1	4	4	4	4	4	1	1	1	4	4	4	12	19	1.47359	21	6	6	6	6	6	6	6	6	6	6	60	6	6	6	6	6	6	6	6
2	23	1	2	1	2	2	1	2	2	1	4	3	3	4	2	3	3	4	1	3	2	3	3	3	3	3	10	20	1.16659	17	3	6	3	5	4	3	4	3	2	4	37	3	5	6	3	4	5	2	0
2	24	1	1	1	2	2	1	2	2	1	2	2	2	2	2	2	2	3	2	3	3	3	3	3	3	3	6	21	0.666622	13	3	4	4	4	4	3	4	4	4	4	38	3	3	3	3	3	2	2	2
2	24	1	1	1	2	2	1	2	2	1	3	2	3	3	2	3	3	4	3	3	2	3	3	3	3	2	8	19	0.982391	18	5	5	3	6	5	5	6	5	5	5	50	5	5	5	5	6	5	5	4
2	23	1	1	1	2	2	1	2	2	1	3	3	3	2	2	3	2	3	3	3	2	3	3	3	3	3	9	20	1.04993	15	5	6	4	4	4	4	4	4	4	4	43	3	3	4	3	4	3	2	4
2	29	1	2	1	2	2	2	2	2	1	4	2	3	2	1	3	2	3	1	3	2	2	3	3	3	2	9	18	1.16659	12	4	5	2	5	3	2	4	3	4	4	36	2	4	5	2	3	2	0	0
2	30	2	1	1	2	2	3	2	2	1	3	2	3	2	1	2	3	3	3	3	3	1	3	3	3	3	8	19	0.982391	14	6	6	5	6	6	6	6	5	5	5	56	5	5	6	6	6	6	5	5
2	43	3	2	1	2	2	3	2	2	1	4	2	3	4	2	3	3	3	3	4	2	3	3	3	2	3	9	20	1.04993	18	5	6	5	6	5	4	6	5	4	5	51	4	5	4	4	4	4	4	4
2	33	2	2	1	2	2	3	2	2	1	3	1	2	3	2	3	2	3	3	4	3	4	3	3	3	3	6	23	0.608655	16	4	5	5	6	5	4	6	5	5	5	50	2	4	5	4	6	3	4	5
2	22	1	2	1	2	2	1	1	2	1	3	2	2	2	3	3	3	3	3	4	3	3	3	3	3	3	7	22	0.742375	17	5	5	6	5	5	4	5	5	5	4	49	5	5	5	5	5	2	3	4
2	23	1	1	1	2	2	1	1	2	1	4	3	3	3	3	2	3	3	3	4	2	3	3	3	2	3	10	20	1.16659	17	5	5	5	5	2	1	3	2	1	1	30	5	2	5	3	4	4	4	5
2	29	1	2	1	2	2	2	1	2	1	3	3	3	3	3	2	2	3	3	4	3	4	4	3	3	3	9	24	0.874942	16	5	6	5	6	5	5	6	4	5	5	52	6	6	6	5	5	4	4	4
2	29	1	2	1	2	2	2	1	2	1	4	3	3	2	2	3	3	4	3	3	2	3	4	4	3	3	10	22	1.06054	17	5	5	5	5	5	5	5	5	3	5	48	6	6	6	6	6	5	5	5
2	19	1	1	1	2	2	1	2	2	1	2	3	4	3	3	3	3	4	2	3	2	2	1	3	2	2	9	15	1.39991	18	5	6	5	5	5	4	4	1	2	2	39	2	3	6	4	4	2	3	1
2	23	1	1	1	2	2	1	2	2	1	2	3	2	3	2	2	3	3	2	3	3	3	3	3	2	2	7	19	0.859592	15	2	5	4	5	5	4	5	4	4	4	42	3	4	5	4	5	5	4	3
2	22	1	1	1	2	2	1	2	2	1	3	2	3	3	2	3	2	3	2	3	2	2	2	3	3	3	8	18	1.03697	15	4	6	4	4	4	3	3	3	3	4	38	3	4	5	4	4	3	3	1
2	23	1	1	1	2	2	1	2	2	1	3	2	3	2	2	3	3	4	3	4	3	3	3	3	3	3	8	22	0.848428	17	5	5	4	6	3	3	6	3	3	6	44	5	5	5	5	5	5	4	4
2	26	1	1	1	2	2	1	2	2	1	4	1	1	2	2	2	3	3	2	4	1	4	4	4	4	4	6	25	0.559963	14	6	6	6	6	5	5	6	6	5	6	57	6	6	6	6	6	5	4	3
2	28	1	2	1	2	2	2	2	2	1	4	2	3	3	2	2	3	3	2	3	1	2	2	3	3	3	9	17	1.23521	15	3	4	4	3	3	1	2	3	1	1	25	3	4	5	4	3	2	2	1
2	30	2	2	1	2	2	2	2	2	1	4	4	4	4	3	3	4	4	2	2	3	2	3	1	2	3	12	16	1.74988	20	2	3	4	6	5	5	4	4	4	4	41	3	6	6	6	5	5	4	3
2	25	1	2	1	2	2	2	2	2	1	4	4	4	4	3	3	3	4	2	3	1	2	3	2	4	4	12	19	1.47359	19	4	5	2	5	4	3	4	1	4	4	36	4	4	4	4	4	5	4	3
2	31	2	2	1	2	2	2	2	2	1	2	2	2	3	2	2	2	3	4	4	2	4	4	3	3	3	6	23	0.608655	16	6	6	6	6	6	6	6	6	6	6	60	5	6	6	6	6	6	6	6
2	28	1	2	1	2	2	2	2	2	1	2	2	2	3	1	3	2	4	3	3	2	3	3	3	3	3	6	20	0.699953	16	5	5	5	6	5	5	5	5	5	5	51	4	6	6	6	5	5	5	4
2	29	1	1	1	2	2	3	2	2	1	3	2	3	2	3	3	2	2	2	4	2	3	4	3	3	3	8	22	0.848428	14	4	5	4	5	5	5	5	5	5	5	48	5	4	6	5	5	5	4	3
2	39	2	2	1	2	2	3	2	2	1	4	3	4	3	3	3	3	4	2	4	2	1	3	1	2	1	11	14	1.83321	18	4	4	1	4	4	2	2	1	1	4	27	3	4	6	5	6	5	4	2
2	43	3	2	1	2	2	4	1	2	1	3	3	3	3	2	3	3	3	3	4	1	2	4	4	4	1	9	20	1.04993	17	4	4	4	3	3	4	5	1	5	5	38	5	5	5	5	5	5	5	5
2	21	1	1	1	2	2	1	2	2	1	4	4	4	4	3	4	4	4	2	3	1	3	1	1	3	1	12	13	2.1537	21	4	6	1	3	2	6	2	2	2	5	33	3	4	5	5	5	5	5	1
2	28	1	2	1	2	2	2	2	2	1	4	2	4	4	1	4	4	4	1	3	1	1	1	1	4	2	10	13	1.79475	18	4	5	2	5	5	5	5	5	5	5	46	3	3	5	4	4	4	4	0
2	29	1	2	1	2	2	2	2	2	1	3	2	4	4	1	3	3	4	2	3	3	1	1	3	3	3	9	17	1.23521	17	4	5	2	5	5	5	5	5	5	5	46	6	4	5	6	6	4	4	3
2	24	1	1	1	2	2	1	2	3	1	4	3	3	2	3	3	3	3	1	3	2	3	3	2	2	2	10	17	1.37246	15	5	6	2	6	3	3	4	3	4	3	39	0	2	6	2	2	1	1	0
2	23	1	1	1	2	2	1	2	3	1	4	3	4	2	2	3	3	2	1	3	2	3	3	2	2	2	11	17	1.5097	13	4	6	3	3	3	3	3	3	3	3	34	0	2	6	1	1	2	1	0
2	35	2	2	1	2	2	2	2	3	1	3	3	3	3	3	3	2	3	1	3	2	3	3	3	3	2	9	19	1.10519	15	3	4	4	5	4	4	4	4	3	3	38	0	6	6	6	6	6	6	0
2	36	2	2	1	2	2	3	2	3	1	4	4	4	3	3	3	4	4	4	4	3	3	2	3	3	2	12	20	1.39991	21	5	6	3	6	3	6	5	3	4	5	46	6	6	6	6	6	6	6	6
2	40	3	2	1	2	2	3	2	3	1	3	3	3	3	2	3	3	3	2	3	2	3	2	2	2	2	9	16	1.31241	16	3	6	3	4	3	3	4	3	3	4	36	4	4	4	4	5	4	3	3
2	40	3	2	1	2	2	3	2	3	1	3	3	3	3	2	3	3	3	2	3	2	3	2	2	2	2	9	16	1.31241	16	3	6	3	4	3	3	4	3	3	4	36	4	4	4	4	5	4	3	3
2	22	1	1	1	2	2	1	2	3	1	3	3	3	3	2	2	3	3	1	3	3	2	3	3	2	3	9	19	1.10519	14	5	5	5	5	5	5	5	5	5	5	50	3	4	6	4	5	5	3	0
2	28	1	2	1	2	2	1	1	3	1	3	2	3	3	2	3	3	3	2	3	2	3	3	2	2	2	8	17	1.09797	16	5	5	3	6	3	4	5	3	5	5	44	0	3	6	5	6	5	3	3
2	23	1	2	1	2	2	1	1	3	1	3	2	2	2	2	2	2	3	2	3	2	3	3	2	2	3	7	18	0.907347	13	5	5	5	4	4	3	4	5	4	3	42	2	4	5	4	5	5	3	2
2	28	1	2	1	2	2	1	1	3	1	3	3	3	3	3	3	3	3	3	4	3	3	3	3	3	3	9	22	0.954482	18	5	4	3	6	5	5	4	4	5	5	46	5	5	5	5	5	4	5	4
2	37	2	2	1	2	2	2	1	3	1	3	3	3	2	2	2	3	3	3	3	3	2	2	2	2	3	9	17	1.23521	15	5	6	6	5	5	6	6	5	6	6	56	6	6	6	6	6	6	5	4
2	22	1	1	1	2	2	1	2	3	1	2	2	2	2	3	2	2	3	2	3	3	3	3	3	3	3	6	21	0.666622	14	5	5	4	4	4	4	5	5	5	5	46	4	4	5	4	4	3	3	2
2	21	1	1	1	2	2	1	2	3	1	4	3	2	4	2	3	3	3	2	3	1	2	3	4	3	3	9	19	1.10519	17	4	4	4	4	2	2	3	4	1	3	31	5	5	6	5	5	4	4	3
2	36	2	1	1	2	2	2	2	3	1	4	4	4	4	3	4	4	4	4	4	1	1	1	4	4	4	12	19	1.47359	23	1	4	1	3	6	4	2	1	6	6	34	6	6	6	6	6	6	6	6
2	28	1	2	1	2	2	3	2	3	1	3	2	2	3	2	3	3	3	2	3	2	3	2	2	2	2	7	16	1.02077	16	4	6	4	5	4	4	4	4	3	3	41	4	2	6	3	3	6	4	1
2	42	3	2	1	2	2	3	2	3	1	1	1	3	3	2	3	3	3	3	3	2	4	4	3	3	3	5	22	0.530268	17	5	5	3	5	4	4	4	4	3	4	41	5	5	5	5	5	5	5	4
2	38	2	2	1	2	2	3	2	3	1	4	2	3	2	3	4	2	4	1	4	1	4	4	3	2	2	9	20	1.04993	16	5	5	2	6	5	4	5	2	2	5	41	5	5	6	4	5	0	3	0
2	49	3	2	1	2	2	4	2	3	1	3	2	3	2	3	4	2	4	1	4	1	4	4	3	2	2	8	20	0.933271	16	5	5	2	6	5	4	5	2	2	5	41	5	5	6	4	5	0	3	0
2	47	3	2	1	2	2	3	2	3	1	4	4	4	2	2	4	3	4	4	4	2	3	3	4	4	2	12	22	1.27264	19	5	6	1	5	5	5	5	2	5	6	45	6	6	6	6	6	6	6	6
2	34	2	2	1	2	2	1	1	3	1	3	3	3	3	3	3	3	3	2	4	4	2	2	3	3	3	9	21	0.999933	17	3	5	4	4	4	4	4	3	3	3	37	4	4	3	3	3	3	3	3
2	19	1	1	1	2	2	1	2	3	1	3	3	3	3	2	2	2	3	4	3	2	2	2	2	3	3	9	17	1.23521	16	4	3	5	3	3	3	3	4	3	4	35	6	6	6	6	6	6	6	6
2	42	3	2	1	2	2	1	2	3	1	3	4	4	3	4	3	4	4	3	3	2	2	3	3	2	2	11	17	1.5097	21	3	3	5	5	3	3	4	4	3	3	36	3	3	4	3	4	5	3	5
1	27	1	2	1	2	2	2	2	3	1	2	2	3	2	2	2	2	2	1	2	3	3	3	2	2	2	7	17	0.96072	11	1	4	2	3	3	1	2	2	2	2	22	0	6	6	0	0	6	6	0
2	36	2	2	1	2	2	3	2	3	1	4	3	4	3	3	4	4	3	4	4	2	2	3	2	2	1	11	16	1.60406	21	3	6	2	6	1	6	5	1	1	5	36	2	5	4	6	6	6	6	6
2	44	3	2	1	2	2	3	2	3	1	4	1	4	4	4	3	3	3	3	3	2	3	2	2	2	1	9	15	1.39991	20	5	5	2	5	3	5	5	3	1	1	35	6	6	6	6	6	6	6	5
2	23	1	1	1	2	2	1	2	3	1	3	3	4	3	1	3	3	3	2	4	2	3	2	3	3	2	10	19	1.22799	15	4	6	3	6	6	4	6	5	4	4	48	4	4	6	3	4	4	4	3
2	26	1	1	1	2	2	1	2	3	1	3	2	3	2	3	3	2	2	2	3	2	3	3	3	3	2	8	19	0.982391	14	5	6	3	5	3	5	5	5	4	4	45	5	5	5	5	5	5	5	2
2	26	1	2	1	2	2	1	1	1	2	3	2	2	3	2	2	2	3	4	3	3	3	3	3	3	2	7	20	0.816612	16	6	6	5	6	6	6	6	6	6	6	59	6	6	6	6	6	0	6	6
1	23	1	1	1	2	2	1	1	1	2	3	2	3	2	2	2	2	2	2	3	2	3	2	3	3	3	8	19	0.982391	12	4	4	3	3	3	3	3	3	3	3	32	3	3	3	3	3	3	3	3
2	23	1	1	1	2	2	1	1	1	2	3	2	3	2	3	2	3	4	3	3	3	3	3	3	3	3	8	21	0.88883	17	4	4	2	4	3	3	3	3	3	3	32	4	4	3	5	5	5	4	4
2	24	1	1	1	2	2	1	1	1	2	3	2	2	3	2	1	2	2	1	3	2	3	4	3	3	2	7	20	0.816612	11	4	6	1	6	3	1	2	1	6	5	35	1	5	2	2	3	2	0	0
2	25	1	2	1	2	2	1	1	1	2	2	3	2	2	2	2	2	3	2	4	2	3	4	4	3	3	7	23	0.710098	13	5	5	5	6	6	4	5	5	4	5	50	5	5	5	6	5	4	5	3
2	32	2	2	1	2	2	1	1	1	2	2	2	2	2	2	2	2	2	4	3	3	3	3	3	3	3	6	21	0.666622	14	5	5	5	5	5	5	5	5	5	5	50	6	6	6	6	6	6	0	6
2	33	2	2	1	2	2	1	1	1	2	2	2	3	1	4	3	4	3	3	3	3	3	3	3	3	2	7	20	0.816612	18	5	6	5	6	3	5	3	5	5	5	48	6	6	6	6	5	6	6	5
2	28	1	2	1	2	2	1	1	1	2	3	2	3	4	3	3	3	3	2	3	2	2	2	3	3	3	8	18	1.03697	18	5	5	5	5	2	2	2	2	2	2	32	3	3	4	4	4	3	3	1
2	31	2	2	1	2	2	2	1	1	2	1	2	1	1	2	2	1	3	4	1	2	4	4	1	1	2	4	15	0.622181	13	6	5	5	6	4	4	4	3	4	3	44	6	6	6	6	6	6	6	6
2	29	1	1	1	2	2	2	1	1	2	3	2	3	3	1	3	4	4	2	4	3	3	4	3	3	4	8	24	0.777726	17	6	6	6	6	6	5	5	5	5	6	56	6	6	5	4	5	6	6	3
2	44	3	2	1	2	2	2	1	1	2	4	2	4	4	3	3	4	4	3	3	2	3	3	2	2	2	10	17	1.37246	21	5	6	3	4	4	5	4	3	4	5	43	6	6	6	6	6	6	5	4
2	25	1	2	1	2	2	3	1	1	2	3	3	4	3	2	4	3	4	3	4	3	3	3	3	3	3	10	22	1.06054	19	5	5	5	5	5	5	5	5	5	5	50	6	6	6	6	6	5	5	5
2	36	2	2	1	2	2	3	1	1	2	3	3	3	2	3	2	3	3	3	4	2	2	2	2	3	2	9	17	1.23521	16	4	6	3	5	3	4	4	3	4	4	40	4	6	6	6	6	5	5	5
1	38	2	2	1	2	2	3	1	1	2	2	2	2	2	2	2	2	2	2	3	3	3	3	3	3	3	6	21	0.666622	12	5	5	5	5	5	5	5	5	5	5	50	6	6	6	6	6	6	6	2
2	42	3	1	1	2	2	4	1	1	2	2	3	3	2	1	2	1	1	3	4	4	4	3	3	4	3	8	25	0.746617	10	6	6	6	5	6	5	5	6	5	5	55	6	5	6	4	5	4	5	5
2	49	3	2	1	2	2	4	1	1	2	3	3	3	3	3	3	2	2	4	3	2	2	3	2	3	3	9	18	1.16659	17	5	5	5	5	5	5	5	5	5	5	50	6	6	6	6	6	6	6	6
1	21	1	1	1	2	2	1	2	1	2	2	2	2	2	2	2	3	2	3	3	3	3	3	3	3	2	6	20	0.699953	14	4	4	3	4	4	4	4	4	4	4	39	4	3	4	3	2	3	3	4
1	22	1	1	1	2	2	1	2	1	2	2	2	2	2	2	2	2	3	2	4	4	3	4	4	4	4	6	27	0.518484	13	6	6	6	6	6	6	6	6	6	6	60	5	5	5	5	5	2	5	3
2	28	1	2	1	2	2	1	2	1	2	4	3	2	2	3	2	3	3	3	4	3	3	3	3	3	3	9	22	0.954482	16	5	5	4	5	5	5	5	1	5	5	45	5	5	5	5	5	5	5	5
2	27	1	1	1	2	2	2	2	1	2	3	3	3	3	3	3	3	3	1	3	3	3	3	3	3	3	9	21	0.999933	16	5	5	5	5	3	4	4	4	5	5	45	3	3	3	3	2	2	1	0
2	32	2	2	1	2	2	2	2	1	2	3	1	2	3	1	2	3	4	2	3	2	4	3	2	2	2	6	18	0.777726	15	5	3	4	3	3	2	2	2	5	4	33	5	4	3	3	2	5	2	2
2	28	1	2	1	2	2	2	1	2	2	2	3	3	2	2	3	3	3	4	3	3	3	3	3	3	2	8	20	0.933271	17	6	6	3	5	5	5	5	3	3	5	46	6	6	6	6	6	6	6	6
2	36	2	2	1	2	2	2	1	2	2	2	2	2	1	3	2	2	3	3	3	2	3	3	3	3	3	6	20	0.699953	14	6	6	5	6	5	5	6	5	5	5	54	5	6	5	6	6	6	5	4
2	42	3	2	1	2	2	4	1	2	2	4	4	4	4	2	3	3	3	3	4	2	1	4	3	3	3	12	20	1.39991	18	5	6	5	6	5	4	5	5	5	5	51	4	5	6	6	6	6	5	4
2	32	2	2	1	2	2	3	2	2	2	2	2	4	2	1	3	4	4	4	4	2	3	3	4	4	4	8	24	0.777726	18	5	5	5	5	5	5	5	5	5	5	50	6	6	6	6	6	6	6	6
2	21	1	1	1	2	2	1	1	2	2	3	2	2	3	2	2	2	3	2	4	3	2	3	3	3	3	7	21	0.777726	14	5	6	3	6	6	6	6	5	5	5	53	4	5	5	5	6	4	3	2
2	24	1	1	1	2	2	1	1	2	2	3	2	2	3	1	4	3	4	3	4	2	3	2	3	3	2	7	19	0.859592	18	4	6	2	5	4	4	3	1	4	4	37	6	6	6	5	5	4	4	4
2	27	1	2	1	2	2	2	1	2	2	4	4	3	3	3	3	3	4	4	3	3	2	3	3	3	2	11	19	1.35079	20	4	6	1	5	5	4	4	1	5	5	40	5	5	6	4	5	4	3	6
2	26	1	1	1	2	2	2	1	2	2	3	3	3	2	2	3	3	3	4	3	2	3	3	3	3	3	9	20	1.04993	17	5	5	5	5	5	5	5	5	5	5	50	0	6	6	6	6	6	6	6
2	38	2	2	1	2	2	3	1	2	2	3	2	2	2	2	2	2	2	4	3	2	2	3	3	3	3	7	19	0.859592	14	5	5	5	5	5	5	5	5	5	5	50	6	6	6	6	6	6	6	6
2	28	1	2	1	2	2	1	2	2	2	3	3	3	2	3	3	3	4	2	3	2	3	3	2	3	2	9	18	1.16659	17	5	4	3	4	4	4	4	4	5	5	42	3	3	4	3	4	4	3	2
2	26	1	1	1	2	2	1	1	2	2	3	2	3	2	1	2	2	2	3	4	3	3	4	3	3	3	8	23	0.81154	12	6	6	5	6	5	5	6	5	5	4	53	6	6	5	5	6	4	5	4
2	38	2	2	1	2	2	3	1	2	2	2	2	2	2	3	2	2	2	4	3	2	3	3	3	3	3	6	20	0.699953	15	5	5	5	5	5	5	5	5	5	5	50	6	6	6	6	6	6	6	6
2	25	1	1	1	2	2	1	1	2	2	3	2	2	2	2	3	3	4	2	3	3	4	4	3	3	3	7	23	0.710098	16	1	5	5	4	5	4	5	5	5	5	44	5	5	6	5	4	5	4	3
2	22	1	1	1	2	2	1	1	2	2	2	3	1	1	2	1	2	3	2	3	3	3	3	3	3	3	6	21	0.666622	11	5	6	3	5	3	4	6	5	5	5	47	4	3	5	5	5	3	3	2
2	24	1	2	1	2	2	1	1	2	2	3	2	3	2	2	1	3	2	2	3	2	3	3	3	3	3	8	20	0.933271	12	4	5	5	5	4	3	4	4	4	3	41	3	3	4	3	3	4	3	2
1	22	1	1	1	2	2	1	1	2	2	3	3	3	4	2	3	3	3	2	3	2	3	3	3	3	3	9	20	1.04993	17	2	5	5	5	5	5	5	4	4	5	45	3	3	4	3	3	3	2	2
2	22	1	1	1	2	2	1	1	2	2	3	2	3	3	3	2	3	4	2	4	2	3	3	3	3	2	8	20	0.933271	17	5	3	5	5	5	5	5	4	3	5	45	4	5	5	4	4	4	3	3
2	25	1	2	1	2	2	2	1	2	2	4	4	3	3	1	4	4	4	3	4	2	1	3	3	3	3	11	19	1.35079	19	5	6	5	6	6	6	6	6	6	6	58	6	6	6	6	6	6	6	5
2	46	3	2	1	2	2	2	1	2	2	2	2	2	2	2	2	3	3	2	3	1	2	3	3	3	3	6	18	0.777726	14	6	6	6	6	5	3	6	5	5	5	53	3	6	4	6	6	5	4	3
2	37	2	2	1	2	2	3	1	2	2	3	2	2	2	2	2	2	2	4	3	2	2	3	3	3	3	7	19	0.859592	14	5	5	5	5	5	5	5	5	5	5	50	6	6	6	6	6	6	6	6
2	25	1	1	1	2	2	1	2	2	2	3	2	3	2	1	4	4	4	2	4	3	4	4	3	3	3	8	24	0.777726	17	5	5	5	5	5	5	5	5	5	5	50	3	5	5	5	5	5	5	3
2	27	1	2	1	2	2	2	2	2	2	3	1	3	2	1	3	3	4	3	3	2	3	2	4	2	3	7	19	0.859592	16	5	5	2	4	4	3	4	2	3	4	36	4	3	4	4	4	5	5	5
2	26	1	1	1	2	2	1	1	2	2	3	3	3	2	2	3	3	4	2	4	2	3	3	3	3	2	9	20	1.04993	16	4	5	3	4	4	5	4	3	4	4	40	3	5	5	5	5	4	5	3
2	30	2	2	1	2	2	2	1	2	2	4	2	4	2	4	3	3	3	2	3	2	3	3	3	2	2	10	18	1.29621	17	2	5	3	3	3	3	4	3	4	4	34	5	5	5	5	5	5	5	3
2	28	1	2	1	2	2	2	1	2	2	4	4	3	4	2	4	3	3	2	2	1	3	2	2	2	3	11	15	1.711	18	4	5	4	5	4	3	3	4	2	3	37	3	2	6	3	2	5	3	2
2	27	1	2	1	2	2	2	1	2	2	4	4	4	4	4	4	3	4	2	3	2	1	2	2	3	2	12	15	1.86654	21	3	4	3	5	3	3	3	2	3	5	34	6	4	5	6	6	6	5	1
2	29	1	2	1	2	2	2	1	2	2	3	2	3	3	3	2	2	3	2	3	2	3	3	3	2	1	8	17	1.09797	15	3	5	3	3	2	4	3	3	3	4	33	5	6	6	6	5	4	4	3
2	23	1	1	1	2	2	1	2	2	2	4	4	4	4	1	4	4	4	3	4	2	2	3	3	2	2	12	18	1.55545	20	5	5	4	6	5	5	5	4	6	6	51	5	3	6	5	5	4	4	5
2	24	1	1	1	2	2	1	2	2	2	3	3	3	4	1	3	3	3	2	3	3	3	3	3	3	3	9	21	0.999933	16	5	4	5	6	6	6	6	6	6	6	56	4	6	6	6	6	6	5	3
2	33	2	1	1	2	2	1	2	2	2	2	2	2	3	1	3	3	3	4	3	1	1	3	2	2	3	6	15	0.933271	17	6	5	5	6	6	4	6	5	6	6	55	6	6	6	6	6	6	5	6
2	28	1	2	1	2	2	2	2	2	2	4	4	4	4	1	4	4	4	2	3	2	2	3	3	3	3	12	19	1.47359	19	2	4	3	3	5	5	3	3	3	3	34	3	3	4	3	2	2	2	2
2	29	1	2	1	2	2	2	2	2	2	4	4	4	3	2	2	3	4	2	4	1	4	2	3	2	2	12	18	1.55545	16	5	6	4	6	4	3	3	3	3	3	40	3	5	5	4	6	4	4	3
2	30	2	2	1	2	2	2	2	2	2	3	3	3	3	2	2	3	3	2	3	2	2	3	1	2	3	9	16	1.31241	15	6	3	5	6	6	5	4	5	3	3	46	3	3	4	3	4	4	3	3
2	24	1	1	1	2	2	1	1	2	2	3	3	3	3	1	2	3	4	2	3	3	3	3	3	3	3	9	21	0.999933	15	4	5	5	6	6	5	5	5	6	6	53	4	6	6	3	5	6	4	2
2	22	1	1	1	2	2	1	1	2	2	3	2	3	4	1	3	3	3	4	3	3	3	3	3	4	4	8	23	0.81154	18	6	5	5	6	6	6	6	5	6	6	57	6	6	6	6	6	6	6	6
2	23	1	1	1	2	2	1	1	2	2	3	4	4	3	3	3	3	3	2	3	2	3	2	2	2	2	11	16	1.60406	17	3	4	3	4	3	3	3	3	4	4	34	3	4	4	4	4	4	3	2
2	24	1	2	1	2	2	1	1	2	2	3	2	2	2	2	2	2	3	2	4	3	3	3	3	3	3	7	22	0.742375	13	5	6	6	6	5	5	5	5	5	6	54	6	6	6	6	6	6	5	3
2	23	1	1	1	2	2	1	1	2	2	3	4	3	3	2	2	2	3	3	4	2	3	3	2	2	2	10	18	1.29621	15	4	5	4	5	4	4	5	5	5	5	46	4	4	4	4	4	5	4	4
2	24	1	2	1	2	2	1	1	2	2	2	2	2	2	3	3	2	4	2	3	3	3	2	4	3	3	6	21	0.666622	16	6	5	6	6	5	6	5	5	5	5	54	3	6	6	4	5	5	0	3
2	26	1	2	1	2	2	2	1	2	2	3	2	4	2	2	3	2	3	2	3	2	2	3	2	2	1	9	15	1.39991	14	3	6	1	6	2	2	5	1	6	5	37	4	6	6	5	6	4	4	2
2	29	1	2	1	2	2	2	1	2	2	3	2	2	2	2	2	3	3	4	3	2	3	3	3	3	3	7	20	0.816612	16	6	6	6	6	6	6	6	6	6	6	60	6	6	6	6	6	6	6	6
1	31	2	2	1	2	2	2	1	2	2	3	3	3	3	3	4	3	4	1	4	2	3	3	3	3	3	9	21	0.999933	18	4	5	4	5	3	3	3	2	3	5	37	4	6	5	4	4	3	3	0
2	32	2	2	1	2	2	2	1	2	2	4	2	2	1	4	2	3	4	2	3	2	1	1	4	4	2	8	17	1.09797	16	6	6	6	6	5	3	4	5	4	5	50	6	6	6	6	6	6	6	3
2	21	1	1	1	2	2	1	2	2	2	3	4	3	4	4	4	4	4	1	3	1	3	3	3	2	3	10	18	1.29621	21	3	4	3	6	4	3	5	5	2	5	40	4	4	5	4	6	4	2	0
2	28	1	2	1	2	2	1	2	2	2	3	2	3	4	2	4	3	3	3	3	3	2	3	3	3	3	8	20	0.933271	19	3	3	4	4	3	3	4	3	3	4	34	3	4	4	4	4	4	4	4
2	24	1	2	1	2	2	2	2	2	2	3	3	3	3	2	2	3	3	2	3	3	3	3	3	3	2	9	20	1.04993	15	3	4	3	4	3	4	3	3	4	3	34	2	3	2	3	3	3	2	2
2	25	1	2	1	2	2	2	2	2	2	3	3	3	3	2	3	3	3	2	3	3	3	3	3	3	3	9	21	0.999933	16	3	4	3	3	3	3	3	3	3	3	31	2	3	2	3	3	3	2	2
2	26	1	1	1	2	2	2	2	2	2	4	3	4	4	2	3	3	3	1	2	1	2	2	3	2	2	11	14	1.83321	16	1	5	1	4	4	3	3	1	2	2	26	0	0	6	0	0	6	0	0
2	37	2	2	1	2	2	2	2	2	2	4	3	4	4	2	3	3	3	2	2	1	2	2	3	2	2	11	14	1.83321	17	4	5	3	4	3	3	3	4	4	4	37	4	5	5	5	5	5	4	3
2	27	1	1	1	2	2	2	2	2	2	3	3	3	3	3	3	4	4	2	3	2	3	3	3	3	2	9	19	1.10519	19	5	5	2	4	2	3	2	1	1	2	27	2	4	4	2	3	4	2	1
2	32	2	2	1	2	2	3	2	2	2	4	3	4	4	3	3	4	4	1	3	2	3	2	2	3	2	11	17	1.5097	19	1	6	1	5	5	3	3	1	1	1	27	0	0	5	0	0	5	1	0
2	33	2	2	1	2	2	3	2	2	2	4	3	4	3	3	4	4	4	2	2	2	3	2	3	3	2	11	17	1.5097	20	3	5	4	3	4	4	3	3	3	4	36	6	5	5	4	5	5	4	3
2	32	2	2	1	2	2	3	2	2	2	3	2	3	2	3	3	3	4	2	3	2	2	3	2	2	2	8	16	1.16659	17	4	3	3	4	3	3	3	3	2	2	30	3	4	4	3	4	3	3	3
2	54	4	2	1	2	2	5	2	2	2	4	4	3	3	3	4	4	4	3	4	1	1	2	3	3	1	11	15	1.711	21	6	5	3	5	3	5	4	2	1	3	37	3	4	6	5	6	5	5	4
2	28	1	1	1	2	2	1	1	2	2	3	2	3	2	2	2	2	3	1	3	2	3	3	3	2	2	8	18	1.03697	12	3	5	1	5	4	3	5	2	4	4	36	1	3	3	3	3	3	0	0
2	25	1	2	1	2	2	1	1	2	2	3	2	4	2	2	2	3	4	4	3	2	3	3	3	3	3	9	20	1.04993	17	5	5	3	5	5	5	5	5	5	5	48	6	6	6	6	6	6	6	6
2	26	1	2	1	2	2	1	1	2	2	2	2	2	2	2	2	2	2	4	3	2	3	3	2	2	2	6	17	0.823475	14	5	5	3	5	5	5	5	5	5	5	48	6	6	6	6	6	6	6	6
2	28	1	2	1	2	2	1	2	2	2	3	3	4	2	4	3	4	4	4	4	3	3	2	2	3	2	10	19	1.22799	21	5	6	1	6	2	4	3	3	3	5	38	6	6	6	6	6	6	6	6
2	30	2	2	1	2	2	1	2	2	2	3	1	2	1	2	2	2	4	2	4	2	3	4	3	3	3	6	22	0.636321	13	5	6	5	6	5	6	5	5	4	5	52	5	6	6	6	6	5	4	3
2	29	1	2	1	2	2	2	2	2	2	2	2	2	2	2	2	2	3	2	3	2	3	3	3	3	3	6	20	0.699953	13	5	5	5	5	5	4	5	5	5	5	49	4	5	5	5	5	4	4	2
2	25	1	1	1	2	2	1	1	3	2	3	3	4	3	2	2	3	3	2	3	2	3	3	3	3	2	10	19	1.22799	15	5	5	3	5	5	3	3	3	5	5	42	2	6	6	4	4	5	3	3
2	24	1	1	1	2	2	1	1	3	2	2	2	2	2	2	2	3	3	3	3	3	3	3	3	3	3	6	21	0.666622	15	5	5	5	5	5	5	5	5	5	5	50	6	6	6	6	6	5	6	5
2	25	1	2	1	2	2	1	1	3	2	3	3	2	3	3	2	3	3	2	3	2	3	2	3	3	3	8	19	0.982391	16	4	5	4	4	3	3	3	4	4	4	38	4	4	4	4	4	3	3	3
2	30	2	2	1	2	2	1	1	3	2	3	1	2	1	2	2	2	3	3	4	2	3	3	3	3	3	6	21	0.666622	13	4	5	5	5	5	4	4	5	5	5	47	4	5	5	5	3	5	4	4
2	28	1	2	1	2	2	2	1	3	2	3	3	3	4	3	2	4	4	3	4	2	3	3	3	3	3	9	21	0.999933	20	5	5	5	5	5	5	5	5	5	5	50	4	5	5	4	5	5	4	4
2	29	1	2	1	2	2	2	1	3	2	3	2	3	2	1	3	3	4	3	4	3	3	4	3	3	3	8	23	0.81154	16	5	6	5	6	5	5	3	5	5	5	50	4	4	4	4	4	4	4	4
2	28	1	2	1	2	2	2	1	3	2	3	3	3	3	3	2	3	3	2	3	3	3	3	2	3	2	9	19	1.10519	16	2	5	2	5	1	2	3	1	4	4	29	3	4	4	4	4	4	4	3
2	34	2	2	1	2	2	2	1	3	2	4	3	4	3	2	4	4	4	2	3	2	2	2	3	3	3	11	18	1.42583	19	4	4	4	5	5	4	4	4	5	5	44	3	4	5	5	5	5	5	3
2	22	1	1	1	2	2	1	2	3	2	4	3	4	3	1	2	3	3	1	4	3	3	2	2	3	3	11	20	1.28325	13	3	6	4	6	3	4	3	3	3	5	40	0	6	6	6	6	0	0	0
2	23	1	1	1	2	2	1	2	3	2	3	2	3	2	2	3	3	3	3	4	3	3	3	3	3	2	8	21	0.88883	16	5	6	3	5	4	4	4	4	4	4	43	5	6	4	5	5	5	4	4
2	26	1	1	1	2	2	1	2	3	2	2	1	2	2	2	2	2	3	2	4	3	4	4	3	3	3	5	24	0.486079	13	5	6	3	6	6	5	5	4	5	4	49	3	6	5	5	5	4	4	3
2	24	1	1	1	2	2	1	2	3	2	4	4	4	4	4	3	4	4	3	4	2	2	1	2	2	2	12	15	1.86654	22	4	5	1	5	3	3	4	3	6	4	38	3	3	6	3	4	6	3	4
2	31	2	2	1	2	2	1	2	3	2	3	2	3	2	3	3	2	2	2	3	2	3	3	3	3	3	8	20	0.933271	14	6	6	5	6	6	5	6	6	5	5	56	5	5	6	4	4	5	4	3
2	24	1	1	1	2	2	2	2	3	2	4	4	3	3	2	3	3	3	1	4	3	3	2	3	3	3	11	21	1.22214	15	3	6	2	6	2	2	2	3	4	5	35	0	6	6	6	0	6	0	0
2	28	1	2	1	2	2	2	2	3	2	3	2	3	2	3	3	3	4	4	4	3	3	3	4	3	3	8	23	0.81154	19	6	6	6	6	6	6	6	6	6	6	60	6	6	6	6	6	6	6	6
2	26	1	2	1	2	2	2	2	3	2	3	2	3	3	3	3	3	3	2	3	3	2	2	3	3	3	8	19	0.982391	17	4	4	4	6	6	4	4	3	4	5	44	4	4	5	4	5	5	4	3
2	30	2	2	1	2	2	2	2	3	2	2	2	2	2	2	3	3	3	1	4	1	3	4	4	4	4	6	24	0.583294	14	4	6	3	5	3	5	6	3	4	4	43	6	6	6	6	6	6	6	0
2	32	2	2	1	2	2	2	2	3	2	2	2	2	2	2	2	2	2	4	4	3	3	4	3	3	2	6	22	0.636321	14	6	6	5	6	6	5	6	6	6	6	58	6	6	6	6	6	6	6	6
2	32	2	1	1	2	2	3	2	3	2	3	2	3	2	1	1	1	1	2	4	3	4	4	3	4	3	8	25	0.746617	8	6	6	5	5	6	6	4	4	6	6	54	6	5	6	5	5	5	6	3
2	23	1	1	1	2	2	1	1	3	2	4	2	3	3	3	3	3	4	3	4	2	4	3	3	3	3	9	22	0.954482	19	5	5	4	6	5	4	4	4	4	4	45	5	5	5	4	4	3	4	4
2	24	1	1	1	2	2	1	1	3	2	3	2	3	2	2	3	3	3	2	4	1	3	3	3	3	3	8	20	0.933271	15	5	4	4	4	4	4	4	4	4	4	41	4	6	5	5	5	1	4	1
2	28	1	2	1	2	2	2	1	3	2	2	3	2	2	3	2	3	3	2	3	2	4	2	2	2	2	7	17	0.96072	15	4	5	3	5	5	4	4	4	4	5	43	5	6	6	5	5	5	4	3
2	28	1	2	1	2	2	2	1	3	2	4	3	4	3	3	4	3	4	2	3	3	3	2	2	3	2	11	18	1.42583	19	4	4	3	3	3	3	3	3	4	4	34	2	2	2	3	5	5	5	3
2	26	1	2	1	2	2	2	1	3	2	4	3	3	1	2	4	3	3	4	3	2	4	1	3	1	1	10	15	1.55545	17	3	6	1	5	1	1	5	1	1	5	29	6	6	6	6	6	6	6	6
2	32	2	1	1	2	2	2	1	3	2	2	2	2	1	2	3	3	3	3	3	2	3	3	3	3	3	6	20	0.699953	15	6	6	5	6	5	5	6	5	5	5	54	5	6	5	6	6	6	5	4
2	23	1	1	1	2	2	1	2	3	2	3	2	2	2	2	2	3	3	3	3	3	3	2	3	3	2	7	19	0.859592	15	5	5	4	4	5	5	5	4	4	5	46	5	5	5	5	5	5	5	5
2	31	2	2	1	2	2	2	2	3	2	3	3	4	4	2	3	4	4	4	3	1	2	2	3	3	3	10	17	1.37246	21	1	5	2	6	5	2	5	2	1	5	34	6	6	6	6	6	6	6	6
2	30	2	2	1	2	2	2	2	3	2	3	3	3	3	2	2	3	3	3	4	3	3	4	3	3	2	9	22	0.954482	16	4	6	1	6	4	5	3	2	4	5	40	4	5	5	6	6	6	5	5
2	36	2	2	1	2	2	3	2	3	2	2	2	2	2	2	2	3	2	2	3	2	3	3	3	2	3	6	19	0.736793	13	4	4	4	5	3	3	3	3	3	3	35	3	2	3	2	3	3	3	3
2	50	4	2	1	2	2	3	2	3	2	2	2	2	2	2	2	3	2	2	3	2	3	3	3	2	3	6	19	0.736793	13	4	4	4	5	3	3	3	3	3	3	35	3	2	3	2	3	3	3	3
2	22	1	1	1	2	2	1	1	3	2	4	3	3	3	3	3	3	3	3	3	3	4	4	3	3	3	10	23	1.01443	18	5	5	5	5	5	4	5	5	5	5	49	5	5	5	4	4	5	4	4
2	26	1	2	1	2	2	1	1	3	2	3	3	3	4	2	4	3	4	3	4	3	3	3	3	3	3	9	22	0.954482	20	1	6	5	6	5	5	5	5	5	5	48	6	6	6	6	6	6	5	5
2	31	2	2	1	2	2	2	1	3	2	2	2	3	2	3	3	3	3	4	3	2	3	3	3	3	3	7	20	0.816612	18	3	3	3	3	3	3	3	3	3	3	30	6	6	6	6	6	6	6	6
2	22	1	1	1	2	2	1	2	3	2	3	2	3	2	2	3	3	4	2	4	3	3	3	3	3	3	8	22	0.848428	16	4	5	4	5	5	5	5	5	5	5	48	3	3	4	4	3	2	2	2
2	23	1	1	1	2	2	1	2	3	2	4	4	3	3	3	4	4	4	2	3	2	3	3	3	2	3	11	19	1.35079	20	4	5	4	5	3	3	3	4	4	3	38	2	3	4	2	4	3	3	2
2	25	1	1	1	2	2	1	1	3	2	3	2	3	2	2	3	3	2	1	3	2	3	3	3	3	2	8	19	0.982391	13	3	6	3	5	2	4	4	3	5	5	40	5	5	5	5	5	3	3	0
2	26	1	2	1	2	2	2	2	3	2	4	4	4	3	2	4	3	3	2	3	2	3	2	2	2	2	12	16	1.74988	17	3	5	3	2	3	3	2	3	5	4	33	4	5	6	4	4	3	3	2
2	27	1	1	1	2	2	2	2	3	2	3	3	4	3	2	4	4	4	1	3	3	1	1	1	1	1	10	11	2.12107	18	3	2	3	4	3	2	1	1	2	2	23	0	3	6	0	1	2	0	0
2	23	1	2	1	2	2	1	1	3	2	4	4	4	4	1	3	4	4	1	2	3	1	3	2	1	1	12	13	2.1537	17	3	3	4	1	4	1	1	3	3	3	26	2	2	6	2	2	2	0	0
2	25	1	1	1	2	2	1	1	3	2	3	2	2	2	2	3	3	3	4	3	3	2	3	3	3	3	7	20	0.816612	17	5	6	5	6	5	5	5	5	5	6	53	6	6	6	6	6	6	6	6
2	26	1	2	1	1	2	1	1	1	1	4	4	4	3	3	3	3	3	2	3	2	3	3	3	2	2	12	18	1.55545	17	4	4	3	4	3	3	4	2	4	3	34	4	4	4	3	4	4	3	3
2	25	1	1	1	1	2	1	1	1	1	3	3	3	3	2	3	3	3	3	4	1	1	1	4	4	4	9	19	1.10519	17	2	2	4	4	4	4	4	4	4	5	37	2	5	5	5	5	5	5	5
1	35	2	2	1	1	2	1	1	1	1	4	2	3	2	3	3	4	3	2	3	3	3	2	2	2	2	9	17	1.23521	17	4	6	4	5	5	1	2	1	4	4	36	6	4	6	6	6	5	3	3
2	23	1	1	1	1	2	1	1	1	1	3	2	3	4	1	2	3	3	2	3	3	3	3	3	3	3	8	21	0.88883	15	4	5	4	6	5	4	4	4	3	3	42	3	3	3	3	3	3	3	1
2	36	2	2	1	1	2	1	1	1	1	3	2	3	4	2	2	3	3	2	3	2	3	3	3	2	3	8	19	0.982391	16	5	6	5	5	3	5	5	5	5	5	49	2	2	6	3	3	3	3	2
2	28	1	2	1	1	2	1	1	1	1	3	3	3	2	4	2	3	2	3	4	3	3	3	3	3	3	9	22	0.954482	16	5	5	5	5	5	5	5	5	5	5	50	6	6	6	6	6	5	5	4
2	21	1	2	1	1	2	1	1	1	1	4	2	3	3	3	3	3	3	2	3	2	2	2	3	2	2	9	16	1.31241	17	3	1	3	4	4	3	2	3	2	3	28	2	3	3	2	3	2	1	2
1	32	2	2	1	1	2	1	1	1	1	2	2	2	2	2	2	3	3	2	3	3	3	3	3	3	3	6	21	0.666622	14	4	4	3	5	4	4	4	4	5	5	42	1	2	4	3	4	5	4	1
2	44	3	2	1	1	2	1	1	1	1	3	2	3	1	3	3	4	3	2	3	3	4	4	4	4	3	8	25	0.746617	16	6	6	6	6	5	5	6	4	5	4	53	6	6	5	6	6	4	5	2
2	35	2	2	1	1	2	1	1	1	1	4	4	4	3	3	3	3	3	2	3	2	2	3	2	2	1	12	15	1.86654	17	4	4	3	3	2	3	3	2	4	2	30	4	5	5	3	4	4	3	3
2	49	3	2	1	1	2	2	1	1	1	3	3	3	3	2	2	2	4	2	3	2	2	2	4	3	3	9	19	1.10519	15	6	6	4	6	6	4	4	6	1	4	47	6	6	6	6	6	6	6	3
2	26	1	2	1	1	2	2	1	1	1	4	4	3	2	2	2	3	3	4	4	3	3	3	3	3	3	11	22	1.16659	16	6	6	5	6	6	5	5	5	5	5	54	6	6	6	6	6	6	6	6
2	23	1	1	1	1	2	2	1	1	1	2	1	2	1	3	1	3	3	2	3	3	3	3	3	3	3	5	21	0.555519	13	5	5	4	6	6	4	5	5	5	5	50	6	6	6	6	6	6	5	3
2	44	3	2	1	1	2	2	1	1	1	2	4	2	2	3	3	3	3	4	3	2	3	3	4	3	3	8	21	0.88883	18	4	4	3	4	2	3	4	3	3	3	33	6	6	6	6	6	6	6	6
2	27	1	2	1	1	2	2	1	1	1	4	3	4	2	2	3	3	3	3	3	1	2	2	3	3	3	11	17	1.5097	16	5	5	4	5	5	4	5	5	5	5	48	5	5	5	5	5	5	5	5
2	32	2	2	1	1	2	2	1	1	1	3	3	3	2	1	2	2	3	2	3	2	3	3	3	3	2	9	19	1.10519	12	5	6	3	6	3	4	6	3	5	4	45	5	5	5	3	4	5	3	3
2	30	2	1	1	1	2	2	1	1	1	3	3	4	4	3	3	3	3	1	3	2	2	3	2	2	3	10	17	1.37246	17	5	6	4	5	4	4	5	4	4	5	46	4	4	6	6	4	3	2	0
2	25	1	1	1	1	2	2	1	1	1	3	2	3	4	2	2	3	3	3	3	2	2	2	3	3	3	8	18	1.03697	17	4	4	4	5	5	5	3	4	3	4	41	3	6	6	6	6	6	4	5
2	35	2	2	1	1	2	2	1	1	1	3	3	4	4	1	4	3	4	4	4	2	3	2	4	4	4	10	23	1.01443	20	6	6	6	6	6	6	6	6	6	6	60	6	6	6	6	6	6	6	6
2	31	2	2	1	1	2	3	1	1	1	3	2	4	3	3	2	3	2	1	3	2	2	2	2	2	2	9	15	1.39991	14	3	5	3	4	4	3	3	3	3	3	34	0	1	4	0	3	5	0	0
1	41	3	2	1	1	2	3	1	1	1	4	2	3	2	2	2	3	3	3	4	1	3	3	3	2	3	9	19	1.10519	15	2	4	4	5	5	4	4	3	3	4	38	6	5	5	5	6	6	5	5
1	59	4	2	1	1	2	5	1	1	1	4	4	4	4	3	3	3	3	3	3	2	3	3	3	2	3	12	19	1.47359	19	4	6	3	5	5	4	5	3	5	5	45	3	3	4	0	6	6	6	4
2	27	1	2	1	1	2	1	2	1	1	3	3	3	4	2	3	3	3	3	3	3	3	3	3	3	3	9	21	0.999933	18	4	4	4	6	6	4	6	4	4	4	46	4	4	4	4	4	4	4	4
2	21	1	1	1	1	2	1	2	1	1	2	2	2	2	3	2	2	2	2	3	3	3	3	3	3	3	6	21	0.666622	13	1	6	6	6	6	6	6	6	6	6	55	4	6	6	6	6	3	2	2
2	25	1	1	1	1	2	1	2	1	1	3	2	3	4	3	2	3	4	2	3	2	3	2	3	3	3	8	19	0.982391	18	2	6	6	6	6	3	5	5	5	5	49	3	3	4	4	3	4	4	1
2	46	3	1	1	1	2	1	2	1	1	3	3	3	2	2	2	3	3	3	3	2	3	3	3	3	3	9	20	1.04993	15	5	5	5	6	5	5	5	5	5	5	51	5	5	6	4	5	6	4	4
2	27	1	2	1	1	2	1	2	1	1	2	2	3	3	2	3	3	3	4	3	2	3	2	3	3	3	7	19	0.859592	18	6	6	6	6	6	6	6	6	6	6	60	2	6	6	6	6	6	6	6
2	37	2	2	1	1	2	1	2	1	1	3	4	3	2	2	3	3	3	3	4	3	3	3	3	3	3	10	22	1.06054	16	5	5	5	6	5	5	5	5	6	6	53	6	6	6	6	6	6	6	5
2	22	1	1	1	1	2	1	2	1	1	4	3	4	4	4	3	4	4	3	4	3	3	3	2	3	3	11	21	1.22214	22	4	6	5	6	6	5	6	5	5	4	52	5	6	5	5	5	5	5	4
2	27	1	2	1	1	2	2	2	1	1	3	2	3	3	3	3	3	3	3	3	1	3	3	3	2	3	8	18	1.03697	18	5	6	3	6	5	4	5	5	4	4	47	5	5	6	4	5	4	4	4
2	29	1	2	1	1	2	2	2	1	1	3	2	2	1	2	2	3	3	4	4	3	4	4	3	3	3	7	24	0.68051	15	5	6	3	5	5	5	3	3	3	4	42	4	6	5	3	3	3	3	6
2	38	2	1	1	1	2	2	2	1	1	4	4	3	3	3	3	2	2	3	3	3	3	2	3	3	2	11	19	1.35079	16	4	4	4	5	5	4	5	4	4	4	43	4	4	4	4	4	4	4	4
2	35	2	2	1	1	2	2	2	1	1	2	2	2	2	2	2	2	3	2	3	3	3	3	3	2	2	6	19	0.736793	13	6	6	3	5	5	5	5	4	4	4	47	6	6	6	6	6	6	2	1
2	30	2	2	1	1	2	2	2	1	1	4	3	4	4	4	4	4	4	2	2	3	2	3	2	2	2	11	16	1.60406	22	1	2	3	4	4	3	4	4	4	3	32	2	4	4	3	4	4	4	1
2	31	2	2	1	1	2	3	2	1	1	3	3	2	2	3	2	3	2	2	3	2	3	3	3	3	3	8	20	0.933271	14	5	5	5	5	5	5	5	5	3	5	48	1	6	6	2	5	3	0	2
2	40	3	2	1	1	2	3	2	1	1	2	2	2	2	2	2	2	3	2	3	3	3	3	3	2	2	6	19	0.736793	13	6	6	3	5	5	5	5	4	4	4	47	6	6	6	6	6	6	2	1
1	49	3	2	1	1	2	3	2	1	1	3	2	2	2	3	3	2	4	2	3	2	2	3	3	2	2	7	17	0.96072	16	1	6	6	6	5	4	4	4	1	1	38	2	6	6	3	6	4	1	1
2	41	3	2	1	1	2	3	2	1	1	3	3	3	3	4	3	3	3	4	3	2	2	3	3	3	2	9	18	1.16659	20	1	6	1	4	1	1	1	1	1	5	22	6	6	6	6	6	6	6	6
2	39	2	2	1	1	2	3	2	1	1	4	4	4	3	4	4	4	4	3	3	3	4	4	4	4	2	12	24	1.16659	22	4	5	4	5	5	5	4	4	6	6	48	5	6	6	5	5	5	4	4
2	52	4	2	1	1	2	3	2	1	1	4	3	4	3	3	2	3	3	3	3	3	2	4	3	2	3	11	20	1.28325	17	1	6	5	6	6	5	6	6	6	6	53	3	3	6	6	6	6	5	4
1	46	3	1	1	1	2	4	2	1	1	4	4	4	4	3	4	4	4	4	2	2	2	2	2	2	2	12	14	1.99987	23	4	5	2	5	5	5	5	2	5	5	43	6	6	6	0	0	6	0	6
2	20	1	1	1	1	2	1	1	2	1	3	2	2	3	2	3	3	4	3	3	2	3	2	2	2	2	7	16	1.02077	18	4	5	4	5	5	4	5	5	4	4	45	5	5	6	5	5	5	5	5
2	28	1	2	1	1	2	2	1	2	1	3	2	3	3	3	3	3	3	2	4	1	4	4	3	3	3	8	22	0.848428	17	3	5	5	6	5	3	4	4	4	4	43	3	2	6	3	3	3	4	2
2	42	3	2	1	1	2	3	2	2	1	4	3	3	4	3	3	3	3	3	3	2	2	2	3	3	3	10	18	1.29621	19	4	4	4	4	4	4	3	4	4	4	39	3	3	4	4	5	5	5	4
2	38	2	2	1	1	2	1	2	2	1	3	2	3	2	2	3	3	3	3	3	2	3	3	3	3	3	8	20	0.933271	16	4	4	4	4	4	4	4	4	4	4	40	5	5	5	5	5	5	5	5
2	39	2	2	1	1	2	2	2	2	1	3	3	3	2	2	3	3	3	2	3	2	3	2	3	2	3	9	18	1.16659	15	3	4	3	4	4	4	4	4	4	4	38	3	4	5	5	5	4	5	3
2	38	2	2	1	1	2	3	1	2	1	4	2	3	1	4	3	3	4	2	4	3	4	4	3	3	3	9	24	0.874942	17	5	4	6	6	5	5	5	4	4	5	49	4	3	5	4	5	3	4	3
2	24	1	2	1	1	2	1	1	2	1	2	2	2	3	3	2	3	3	2	4	3	3	4	3	3	3	6	23	0.608655	16	5	6	4	6	6	6	5	5	5	5	53	4	5	5	4	5	4	4	3
2	35	2	2	1	1	2	3	1	2	1	2	3	2	2	1	2	2	2	2	4	1	3	4	3	3	3	7	21	0.777726	11	4	4	4	4	2	2	2	2	2	2	28	2	2	4	4	4	4	2	2
2	35	2	1	1	1	2	1	2	2	1	4	4	4	4	2	3	3	3	3	4	4	4	4	3	3	3	12	25	1.11993	18	5	6	5	6	5	6	6	4	4	4	51	6	5	5	5	5	4	4	5
2	25	1	1	1	1	2	1	1	2	1	2	3	3	3	2	2	2	3	2	3	2	2	3	3	2	3	8	18	1.03697	14	3	3	3	4	3	3	3	3	3	3	31	3	3	2	2	2	2	2	3
2	32	2	2	1	1	2	1	2	2	1	3	1	3	3	3	3	3	3	2	4	2	2	4	3	3	3	7	21	0.777726	17	5	5	5	6	6	5	6	6	6	6	56	5	5	6	6	6	6	6	3
2	39	2	2	1	1	2	1	2	2	1	3	3	4	2	2	4	4	4	3	3	2	3	2	4	2	3	10	19	1.22799	19	6	4	4	5	5	3	5	5	5	6	48	5	6	6	6	6	5	5	4
1	43	3	2	1	1	2	3	2	2	1	1	1	1	1	4	4	4	3	2	2	2	4	3	2	2	2	3	17	0.411737	18	2	5	2	6	4	3	5	3	3	6	39	5	3	4	3	3	4	3	2
2	21	1	1	1	1	2	1	2	3	1	3	2	3	2	3	3	4	3	2	3	2	3	3	3	3	2	8	19	0.982391	17	5	6	6	5	3	5	5	5	4	4	48	5	5	5	5	5	5	5	2
2	23	1	2	1	1	2	1	2	3	1	4	4	4	4	4	4	4	3	1	3	2	4	3	3	2	1	12	18	1.55545	20	3	5	6	6	6	1	5	4	5	1	42	0	0	6	0	0	6	0	0
2	23	1	2	1	1	2	1	2	3	1	3	3	3	3	2	3	3	4	4	3	1	3	2	3	2	3	9	17	1.23521	19	4	4	4	5	1	2	4	5	2	4	35	2	5	6	3	5	6	2	6
2	48	3	2	1	1	2	4	1	3	1	3	3	3	2	3	4	3	3	2	3	2	4	4	3	3	2	9	21	0.999933	17	4	5	5	6	5	4	4	3	4	5	45	3	3	5	3	4	3	5	2
2	34	2	2	1	1	2	1	1	3	1	3	1	3	3	2	3	1	3	4	3	2	3	3	3	1	1	7	16	1.02077	16	5	5	2	5	5	5	5	5	5	5	47	0	6	6	6	6	6	6	6
1	43	3	1	1	1	2	2	2	3	1	4	3	4	2	3	3	4	3	2	2	2	3	1	2	2	2	11	14	1.83321	17	2	6	1	5	5	1	5	1	3	3	32	5	5	5	5	4	5	4	3
1	52	4	2	1	1	2	4	2	3	1	4	3	3	4	1	2	4	4	4	4	1	1	3	4	3	4	10	20	1.16659	19	6	6	5	6	6	6	6	4	5	5	55	4	6	6	6	6	6	6	6
2	35	2	2	1	1	2	1	2	1	2	4	3	3	3	3	4	3	4	3	2	3	2	2	2	2	2	10	15	1.55545	20	3	3	2	4	3	3	3	3	3	3	30	4	4	4	4	4	4	4	4
1	34	2	2	2	3	2	1	1	1	1	3	3	3	2	3	2	3	3	3	3	2	2	3	3	3	3	9	19	1.10519	16	5	5	5	5	5	5	5	5	5	5	50	5	5	5	5	5	5	5	5
2	28	1	2	2	3	2	1	1	1	1	3	3	4	2	2	3	3	2	4	3	2	2	2	3	2	2	10	16	1.45824	16	3	2	2	3	2	2	2	2	3	3	24	3	3	3	3	6	6	2	6
1	29	1	2	2	3	2	2	1	1	1	4	4	4	3	3	4	3	3	3	3	2	2	2	2	2	1	12	14	1.99987	19	5	4	3	4	3	3	3	3	3	3	34	5	4	4	3	4	4	3	4
1	48	3	2	2	3	2	2	1	1	1	3	1	2	1	3	3	3	4	3	4	2	3	4	3	3	4	6	23	0.608655	17	6	5	5	6	6	5	4	5	5	5	52	5	6	5	5	5	5	5	5
2	31	2	2	2	3	2	2	1	1	1	3	2	2	2	3	3	3	3	1	3	2	3	3	3	3	3	7	20	0.816612	15	4	5	4	5	5	5	5	5	4	6	48	6	6	6	6	6	6	6	0
2	26	1	2	2	3	2	1	2	1	1	3	2	3	3	1	2	3	3	2	3	2	3	3	3	2	2	8	18	1.03697	14	3	5	1	4	3	3	3	3	3	4	32	5	5	5	4	4	4	3	3
2	34	2	2	2	3	2	1	2	1	1	4	3	4	4	4	3	2	3	2	3	2	2	2	3	2	3	11	17	1.5097	18	4	5	4	5	4	3	4	3	4	5	41	3	4	6	3	4	5	4	2
2	32	2	2	2	3	2	2	2	1	1	3	2	3	3	2	2	3	3	3	3	2	2	2	3	3	3	8	18	1.03697	16	5	5	4	5	4	5	5	5	5	5	48	5	5	5	5	5	5	5	5
1	36	2	2	2	3	2	2	2	1	1	3	2	3	2	3	3	3	3	2	3	3	3	3	3	3	3	8	21	0.88883	16	5	5	5	5	3	4	5	5	3	5	45	3	5	6	4	5	4	5	2
1	27	1	2	2	3	2	2	2	1	1	3	3	3	3	3	4	3	3	3	3	2	3	3	3	3	3	9	20	1.04993	19	5	5	5	5	3	4	4	4	4	4	43	3	3	3	4	4	5	5	5
2	32	2	2	2	3	2	2	2	1	1	3	2	3	2	4	3	3	3	3	3	2	3	3	3	3	2	8	19	0.982391	18	5	6	5	6	6	6	6	5	6	5	56	5	6	6	5	6	5	5	4
1	29	1	2	2	3	2	2	2	1	1	3	3	3	3	3	3	3	3	2	3	2	3	3	3	3	3	9	20	1.04993	17	5	5	5	5	5	4	5	4	4	4	46	3	3	4	3	4	4	4	3
2	34	2	2	2	3	2	1	1	2	1	3	3	3	2	3	2	2	3	3	3	3	3	3	3	3	3	9	21	0.999933	15	5	5	4	6	6	6	6	6	6	6	56	5	6	6	5	6	4	4	4
2	39	2	2	2	3	2	1	1	2	1	3	3	3	2	2	2	3	3	2	4	2	3	3	3	3	3	9	21	0.999933	14	6	6	6	6	5	5	6	6	5	5	56	4	5	5	5	5	3	3	2
2	38	2	2	2	3	2	2	1	2	1	4	3	3	2	2	2	3	3	3	4	2	3	3	3	3	3	10	21	1.11104	15	6	6	5	6	5	5	6	6	5	5	55	4	5	6	5	5	4	3	4
1	39	2	2	2	3	2	3	2	2	1	4	4	4	3	2	3	3	4	1	3	2	3	3	3	3	3	12	20	1.39991	16	5	5	2	5	4	2	5	5	2	2	37	5	5	5	4	4	5	1	0
2	40	3	2	2	3	2	1	2	2	1	4	3	4	4	4	3	4	4	3	3	2	3	2	2	2	3	11	17	1.5097	22	4	5	5	6	5	4	5	4	4	4	46	4	5	6	4	5	5	4	5
2	36	2	2	2	3	2	1	2	2	1	4	4	4	2	4	3	4	4	4	3	3	3	3	3	3	3	12	21	1.33324	21	5	5	5	5	5	6	5	5	5	6	52	5	6	6	6	6	6	6	6
2	27	1	1	2	3	2	1	2	2	1	3	2	2	2	2	2	2	4	2	3	2	3	3	3	2	2	7	18	0.907347	14	6	6	3	6	3	3	6	3	6	6	48	5	4	5	4	5	5	5	3
1	37	2	2	2	3	2	1	2	2	1	3	2	3	3	3	3	3	3	3	3	2	3	3	3	3	3	8	20	0.933271	18	3	5	3	5	4	4	4	3	4	4	39	4	4	5	4	5	5	4	4
1	37	2	2	2	3	2	3	2	2	1	3	3	2	1	4	1	3	3	4	4	3	3	4	3	3	3	8	23	0.81154	16	6	6	6	6	5	5	6	6	6	6	58	6	6	6	6	6	6	6	6
1	27	1	1	2	3	2	1	2	2	1	4	2	2	1	4	4	4	4	3	4	2	3	4	4	3	2	8	22	0.848428	20	6	6	4	6	4	4	5	4	5	6	50	5	6	6	6	6	5	6	4
1	26	1	2	2	3	2	1	2	2	1	3	3	3	2	3	2	3	4	4	4	2	3	3	4	4	3	9	23	0.912983	18	5	6	4	6	6	5	6	5	5	6	54	6	6	6	6	6	6	6	6
2	30	2	2	2	3	2	2	2	2	1	3	4	3	4	4	3	4	3	2	4	2	3	3	2	2	3	10	19	1.22799	20	6	6	2	6	3	5	6	4	4	5	47	4	6	6	4	6	4	1	2
1	37	2	2	2	3	2	2	2	2	1	3	3	3	3	3	3	3	3	2	3	2	2	3	2	2	2	9	16	1.31241	17	3	5	4	4	3	3	4	3	5	3	37	2	1	5	0	2	3	1	2
1	32	2	2	2	3	2	3	2	2	1	3	3	3	4	4	4	3	3	2	4	2	2	3	2	2	3	9	18	1.16659	20	6	6	2	6	3	5	6	4	4	5	47	3	6	6	4	5	3	0	1
1	38	2	1	2	3	2	3	2	2	1	4	3	3	3	3	3	2	2	3	4	2	2	3	2	2	2	10	17	1.37246	16	5	5	5	5	5	5	5	5	5	5	50	5	5	5	5	5	5	5	5
2	31	2	2	2	3	2	2	1	2	1	3	2	3	3	3	3	3	3	2	3	2	2	2	3	2	2	8	16	1.16659	17	3	1	3	4	4	3	2	3	2	3	28	2	3	3	2	3	2	1	2
2	32	2	2	2	3	2	1	2	2	1	3	3	3	3	2	4	3	3	2	3	2	2	2	2	3	2	9	16	1.31241	17	5	5	2	6	5	5	5	2	5	5	45	4	5	4	3	3	3	3	2
1	42	3	2	2	3	2	3	2	2	1	4	3	4	4	3	4	3	4	2	3	1	3	3	3	2	2	11	17	1.5097	20	4	4	3	3	3	4	4	3	3	4	35	4	4	5	4	4	4	4	3
2	35	2	2	2	3	2	2	1	3	1	4	2	3	2	3	3	3	3	4	3	2	3	3	3	3	3	9	20	1.04993	18	3	4	4	4	4	4	4	4	4	4	39	6	6	6	6	6	6	6	6
1	43	3	2	2	3	2	2	2	3	1	4	4	4	4	4	4	3	4	2	3	1	1	3	3	2	3	12	16	1.74988	21	3	5	4	5	5	2	4	4	4	4	40	1	0	0	0	1	3	2	2
1	41	3	2	2	3	2	2	2	3	1	4	2	3	2	3	3	4	3	3	3	2	3	3	3	2	2	9	18	1.16659	18	5	5	3	5	3	3	4	4	3	4	39	3	6	5	3	6	4	3	4
2	40	3	2	2	3	2	2	2	3	1	3	2	2	2	2	3	3	3	4	4	2	3	3	4	4	4	7	24	0.68051	17	6	6	4	6	3	6	6	4	4	4	49	6	6	6	6	6	6	6	6
1	34	2	2	2	3	2	3	2	3	1	3	4	4	2	3	4	3	4	4	3	2	1	2	3	3	2	11	16	1.60406	20	5	5	2	5	5	4	5	3	3	5	42	6	6	6	6	6	6	6	6
1	32	2	2	2	3	2	2	2	3	1	4	3	3	3	4	3	3	4	2	4	2	1	1	2	2	2	10	14	1.66656	19	5	6	4	6	1	2	6	5	4	4	43	3	4	4	4	4	4	3	3
1	28	1	1	2	3	2	1	2	3	1	3	3	3	2	2	3	3	3	2	3	1	2	3	3	3	3	9	18	1.16659	15	2	4	1	5	3	3	4	5	4	5	36	5	6	5	5	5	3	4	3
1	29	1	2	2	3	2	1	2	3	1	1	2	1	1	4	1	1	1	3	3	3	2	3	3	3	3	4	20	0.466636	11	5	5	5	5	5	5	5	5	5	5	50	5	5	5	5	5	5	5	5
2	33	2	2	2	3	2	2	2	3	1	4	2	3	3	3	2	2	3	1	3	2	3	3	3	3	2	9	19	1.10519	14	4	6	2	5	5	4	5	3	3	5	42	3	5	5	2	3	4	2	0
1	43	3	2	2	3	2	3	2	3	1	3	2	3	2	3	3	3	3	3	3	2	3	3	3	3	3	8	20	0.933271	17	4	6	4	4	4	5	4	4	4	5	44	5	6	6	5	5	5	5	5
1	39	2	2	2	3	2	3	2	3	1	4	3	4	3	4	3	3	4	3	3	2	3	3	3	3	3	11	20	1.28325	20	5	5	5	5	5	5	5	5	5	5	50	6	6	6	6	6	6	5	4
1	31	2	2	2	3	2	1	2	3	1	3	3	3	2	2	3	3	4	4	4	1	2	3	3	4	3	9	20	1.04993	18	5	6	5	5	4	2	5	5	1	5	43	5	5	5	4	6	5	3	6
2	31	2	1	2	3	2	2	2	3	1	2	2	2	3	2	2	3	3	2	3	2	3	3	3	3	3	6	20	0.699953	15	3	4	3	4	3	3	3	3	2	4	32	4	4	3	3	3	4	3	3
2	36	2	2	2	3	2	2	1	3	1	4	4	4	4	4	4	3	4	1	3	2	3	3	3	2	1	12	17	1.64695	20	2	2	1	6	6	4	2	1	2	2	28	0	0	6	0	0	6	0	0
1	36	2	2	2	3	2	1	2	3	1	4	3	3	3	3	3	3	3	3	3	2	2	3	2	3	3	10	18	1.29621	18	5	5	5	5	3	3	5	4	3	5	43	4	5	5	3	4	6	4	4
2	29	1	1	2	3	2	1	1	1	2	3	3	2	2	3	2	2	2	2	3	2	2	3	3	3	2	8	18	1.03697	13	4	6	3	4	4	4	3	3	3	4	38	3	3	3	3	3	3	3	2
1	25	1	2	2	3	2	1	1	1	2	3	2	2	2	2	2	2	3	3	3	3	3	3	3	3	3	7	21	0.777726	14	5	5	5	5	5	5	5	5	5	5	50	5	5	5	5	5	5	5	5
1	25	1	1	2	3	2	1	1	1	2	3	2	2	3	2	3	3	3	4	3	2	3	2	3	3	2	7	18	0.907347	18	5	5	1	6	5	4	4	3	3	5	41	5	6	6	6	6	6	6	6
2	46	3	2	2	3	2	1	1	1	2	3	3	3	3	2	3	3	3	2	3	2	2	2	3	3	2	9	17	1.23521	16	5	5	5	5	4	4	4	5	5	5	47	3	3	3	3	2	2	3	3
2	29	1	1	2	3	2	2	1	1	2	3	3	3	2	2	2	3	3	3	3	2	3	3	3	3	3	9	20	1.04993	15	5	5	2	5	5	4	5	5	5	5	46	4	4	4	4	4	4	4	4
1	40	3	1	2	3	2	3	1	1	2	2	3	2	3	3	3	3	3	1	3	2	2	2	3	2	2	7	16	1.02077	16	3	4	3	4	3	3	3	3	3	3	32	3	3	3	1	2	2	0	0
2	41	3	2	2	3	2	1	2	1	2	3	2	3	2	2	3	3	3	3	3	3	3	4	3	3	3	8	22	0.848428	16	6	6	5	5	4	5	3	3	3	5	45	6	6	6	6	6	5	6	4
2	29	1	2	2	3	2	1	2	1	2	3	3	3	3	2	4	4	3	2	3	2	3	3	3	3	2	9	19	1.10519	18	5	5	4	4	4	4	4	4	4	4	42	4	4	4	4	5	4	4	1
2	29	1	1	2	3	2	2	2	1	2	4	4	4	4	4	4	4	4	1	2	1	1	1	2	2	1	12	10	2.79981	21	1	4	1	1	1	1	1	1	1	1	13	0	0	6	0	0	0	0	0
1	41	3	2	2	3	2	4	1	2	2	3	4	4	4	4	3	3	3	3	3	4	3	4	4	4	4	11	26	0.987114	20	5	5	6	6	5	5	5	5	5	5	52	5	5	6	6	6	6	5	4
2	27	1	1	2	3	2	1	2	2	2	3	2	2	3	3	2	3	3	2	3	3	3	3	3	3	3	7	21	0.777726	16	3	3	3	3	3	3	3	3	3	3	30	3	3	3	3	3	3	3	3
1	28	1	2	2	3	2	1	2	2	2	3	2	3	2	2	2	4	4	3	4	3	3	3	3	3	3	8	22	0.848428	17	4	6	4	6	6	6	6	6	6	6	56	6	6	5	5	6	4	4	5
1	26	1	2	2	3	2	1	2	2	2	3	3	3	3	3	3	3	3	2	3	2	3	3	3	3	3	9	20	1.04993	17	3	5	3	5	5	4	5	4	4	4	42	4	4	4	3	4	4	4	3
2	27	1	1	2	3	2	1	2	2	2	4	2	3	4	4	2	3	4	1	4	3	4	4	2	3	3	9	23	0.912983	18	5	6	6	6	5	6	6	5	4	5	54	3	5	4	4	5	3	3	0
2	27	1	1	2	3	2	1	2	2	2	4	2	3	4	4	2	3	4	2	4	3	4	4	2	3	3	9	23	0.912983	19	5	6	6	6	5	6	6	5	4	5	54	4	6	6	3	5	4	5	3
2	28	1	1	2	3	2	1	2	2	2	3	4	3	4	3	2	3	3	2	3	2	3	3	2	3	2	10	18	1.29621	17	6	6	5	6	5	6	1	4	4	5	48	0	4	3	3	4	3	4	1
2	33	2	1	2	3	2	1	2	2	2	4	4	4	4	3	3	3	4	1	3	2	2	1	2	2	2	12	14	1.99987	18	1	6	1	6	5	5	5	2	4	5	40	3	3	6	3	3	5	3	0
2	32	2	2	2	3	2	1	2	2	2	4	3	2	2	3	4	3	3	2	4	3	3	3	3	3	3	9	22	0.954482	17	5	6	5	6	4	4	5	5	4	4	48	4	6	6	4	5	5	4	3
2	32	2	2	2	3	2	2	2	2	2	4	3	3	2	2	4	3	4	3	3	2	3	3	3	3	3	10	20	1.16659	18	5	5	5	5	5	5	5	5	5	5	50	4	4	4	4	4	4	4	4
1	27	1	1	2	3	2	1	1	2	2	2	2	2	1	2	2	3	3	3	4	4	3	3	3	3	3	6	23	0.608655	14	5	6	4	5	5	5	5	5	5	5	50	4	5	5	4	5	4	4	4
1	28	1	2	2	3	2	1	1	2	2	4	4	4	3	2	3	4	4	3	3	3	3	3	3	3	4	12	22	1.27264	19	6	6	6	6	5	5	5	5	5	5	54	5	5	5	5	5	5	6	5
1	28	1	2	2	3	2	2	1	2	2	3	2	2	3	2	3	3	4	2	3	3	3	4	3	3	3	7	22	0.742375	17	1	5	5	4	6	6	5	5	5	5	47	4	6	6	4	5	5	4	3
1	43	3	2	2	3	2	4	1	2	2	4	3	3	3	1	3	3	3	2	3	2	2	2	3	3	3	10	18	1.29621	15	4	5	5	5	5	5	5	4	5	5	48	3	3	3	2	2	3	3	3
2	29	1	1	2	3	2	1	2	2	2	3	2	3	2	3	3	3	3	3	4	3	1	3	3	3	3	8	20	0.933271	17	4	4	4	4	4	5	5	5	5	5	45	5	5	5	5	5	5	5	5
2	27	1	2	2	3	2	1	2	2	2	3	3	3	3	2	3	3	3	4	3	2	2	2	3	3	3	9	18	1.16659	18	5	5	5	5	5	5	5	5	5	5	50	6	6	6	6	6	6	6	6
2	28	1	2	2	3	2	1	2	2	2	3	2	3	2	2	2	2	2	3	4	3	2	3	3	3	3	8	21	0.88883	13	5	5	5	5	4	4	4	4	5	5	46	5	5	4	4	4	5	5	4
1	30	2	2	2	3	2	2	2	2	2	3	3	3	3	3	3	3	3	2	3	3	2	3	2	2	2	9	17	1.23521	17	3	3	3	3	3	3	3	3	3	3	30	3	2	5	3	4	2	1	1
1	35	2	2	2	3	2	2	2	2	2	4	3	3	3	3	2	3	3	2	3	2	2	3	2	3	2	10	17	1.37246	16	3	5	2	5	3	3	3	3	4	5	36	4	4	5	3	3	4	4	2
1	31	2	2	2	3	2	1	1	2	2	3	2	3	2	2	3	3	3	2	4	2	3	3	3	3	3	8	21	0.88883	15	6	6	5	6	6	5	5	5	5	5	54	5	5	6	4	5	6	4	3
2	33	2	1	2	3	2	2	1	2	2	2	2	2	2	2	2	2	3	2	3	3	3	3	3	3	3	6	21	0.666622	13	5	6	5	6	5	5	5	5	5	5	52	3	3	3	3	3	3	3	3
2	30	2	2	2	3	2	2	1	2	2	3	2	2	2	2	2	2	2	3	4	3	3	3	3	3	3	7	22	0.742375	13	6	6	4	6	5	5	5	4	5	5	51	5	6	6	6	6	5	5	4
2	32	2	2	2	3	2	2	1	2	2	4	2	3	3	3	3	3	4	3	4	3	3	3	3	3	3	9	22	0.954482	19	4	6	4	5	5	5	5	5	5	5	49	5	5	5	5	5	5	5	4
1	28	1	1	2	3	2	1	2	2	2	4	3	3	3	3	4	3	3	1	4	3	2	3	3	3	2	10	20	1.16659	17	4	5	3	4	2	4	3	3	5	4	37	3	3	5	4	4	3	3	0
2	28	1	2	2	3	2	1	2	2	2	4	3	3	4	4	4	4	4	2	3	1	1	2	3	3	2	10	15	1.55545	22	6	6	6	6	1	6	2	5	5	5	48	5	5	5	5	5	5	5	1
1	29	1	2	2	3	2	1	2	2	2	3	3	3	2	3	3	3	3	1	3	2	1	3	3	3	3	9	18	1.16659	15	3	6	3	4	3	3	3	3	4	4	36	2	5	6	4	4	2	1	0
2	28	1	2	2	3	2	1	2	2	2	4	3	3	3	3	3	3	3	2	3	3	3	3	3	3	3	10	21	1.11104	17	5	5	5	5	5	5	5	5	5	5	50	5	6	6	5	5	5	5	3
2	29	1	2	2	3	2	1	2	2	2	3	2	3	3	2	3	3	3	2	3	3	4	3	3	3	3	8	22	0.848428	16	5	6	5	5	5	5	5	5	5	5	51	3	3	5	4	4	4	4	2
1	30	2	2	2	3	2	1	2	2	2	4	3	3	3	3	3	3	3	2	3	2	2	2	2	2	2	10	15	1.55545	17	3	4	2	4	4	3	3	3	3	3	32	3	3	4	4	4	4	3	3
1	29	1	2	2	3	2	1	2	2	2	3	3	4	3	2	3	3	3	2	3	2	3	3	3	3	1	10	18	1.29621	16	2	5	2	3	4	3	2	1	3	5	30	2	6	5	3	3	4	4	3
2	28	1	1	2	3	2	2	2	2	2	3	2	3	2	2	3	3	3	3	3	3	3	3	3	3	3	8	21	0.88883	16	4	4	4	4	4	4	4	4	4	4	40	4	4	4	4	4	4	4	4
1	29	1	2	2	3	2	2	2	2	2	2	3	2	2	2	2	3	2	2	3	3	3	3	3	3	3	7	21	0.777726	13	2	2	3	4	4	4	3	3	3	3	31	3	4	4	2	2	2	2	3
1	29	1	2	2	3	2	2	2	2	2	4	4	4	4	3	4	4	4	2	4	2	1	2	3	3	1	12	16	1.74988	21	2	5	2	4	3	2	2	2	3	3	28	3	4	5	4	4	6	4	3
1	31	2	2	2	3	2	2	2	2	2	3	3	3	4	1	3	3	3	2	3	2	2	2	4	3	4	9	20	1.04993	16	2	2	1	2	2	2	1	1	2	2	17	3	5	6	1	6	6	6	3
2	32	2	2	2	3	2	2	2	2	2	4	3	3	2	3	3	3	3	3	4	4	3	4	3	3	3	10	24	0.972157	17	6	6	6	6	6	6	5	5	5	5	56	6	6	6	6	6	5	5	4
1	34	2	2	2	3	2	3	2	2	2	4	4	4	4	4	3	4	4	1	4	2	1	1	3	3	1	12	15	1.86654	20	3	6	4	6	1	1	1	1	1	1	25	6	6	6	6	6	0	0	0
2	42	3	1	2	3	2	4	1	2	2	1	2	2	2	4	2	1	1	2	4	1	1	4	3	3	3	5	19	0.613994	12	1	6	5	5	6	5	4	5	5	4	46	4	5	4	5	6	6	6	2
1	30	2	2	2	3	2	1	2	2	2	4	2	3	3	2	3	2	3	2	4	2	2	3	4	3	2	9	20	1.04993	15	4	4	4	5	4	4	4	4	4	4	41	4	6	6	3	4	5	4	1
1	38	2	2	2	3	2	1	2	2	2	3	4	4	3	2	4	3	4	3	4	1	2	2	3	4	4	11	20	1.28325	19	6	4	5	6	5	6	5	6	5	5	53	4	5	5	6	5	6	4	5
2	30	2	2	2	3	2	1	2	2	2	3	3	2	2	2	2	3	3	2	3	2	3	2	2	3	2	8	17	1.09797	14	4	4	2	4	4	3	3	2	4	4	34	3	4	3	3	3	3	3	3
2	29	1	1	2	3	2	1	2	2	2	3	3	2	2	2	2	3	2	2	3	3	4	3	3	3	3	8	22	0.848428	13	4	5	3	5	6	6	6	4	5	5	49	4	6	6	4	4	4	3	2
2	27	1	2	2	3	2	1	2	2	2	3	2	3	2	3	3	3	3	3	4	3	3	3	3	3	3	8	22	0.848428	17	6	6	5	6	6	6	6	6	6	5	58	5	5	6	5	5	4	5	4
1	33	2	2	2	3	2	1	2	2	2	4	3	3	2	2	3	2	2	2	3	2	3	3	2	2	1	10	16	1.45824	13	4	2	2	3	4	4	3	2	2	3	29	3	5	6	5	5	5	3	1
1	36	2	2	2	3	2	1	2	2	2	4	4	4	4	4	4	4	4	2	2	1	1	1	1	1	1	12	8	3.49977	22	1	3	1	1	1	3	1	3	1	1	16	0	2	2	2	2	2	2	2
2	28	1	1	2	3	2	1	2	2	2	4	4	4	3	4	3	4	4	4	3	2	4	2	4	4	4	12	23	1.21731	22	3	5	5	5	2	4	4	4	4	4	40	6	6	6	6	6	6	6	6
1	32	2	1	2	3	2	1	2	2	2	4	3	3	3	3	3	3	3	3	3	2	2	3	2	2	3	10	17	1.37246	18	5	5	4	5	5	4	4	4	3	5	44	5	5	5	5	5	5	5	4
1	28	1	2	2	3	2	1	2	2	2	3	3	3	3	3	4	4	4	3	3	3	3	2	3	2	3	9	19	1.10519	21	5	5	5	5	5	5	5	5	4	4	48	3	3	5	4	5	5	4	5
1	32	2	2	2	3	2	1	2	2	2	4	4	4	4	1	2	4	4	2	4	1	3	4	3	3	3	12	21	1.33324	17	4	5	5	5	5	5	5	5	5	5	49	5	5	6	5	5	5	5	3
2	31	2	2	2	3	2	1	2	2	2	4	4	4	4	4	3	3	4	1	3	2	3	3	1	1	2	12	15	1.86654	19	3	3	2	4	3	2	2	2	4	4	29	2	2	3	2	2	2	0	0
2	28	1	2	2	3	2	2	2	2	2	4	3	4	3	2	4	3	3	2	3	2	3	3	2	2	2	11	17	1.5097	17	3	4	2	2	3	3	3	3	3	3	29	3	4	4	4	4	3	3	3
2	36	2	2	2	3	2	2	2	2	2	4	3	3	2	3	4	3	3	1	3	2	3	3	3	3	3	10	20	1.16659	16	5	5	4	5	4	4	5	4	4	5	45	6	6	6	6	6	6	6	0
2	30	2	2	2	3	2	2	2	2	2	3	3	3	3	2	3	3	3	3	3	3	2	3	3	3	3	9	20	1.04993	17	5	5	3	5	5	5	5	2	3	5	43	4	4	4	4	4	4	4	4
1	36	2	2	2	3	2	2	2	2	2	4	2	3	3	3	3	3	3	2	3	2	3	3	2	2	2	9	17	1.23521	17	3	4	2	4	4	3	4	3	5	4	36	3	4	6	3	4	5	3	2
2	31	2	2	2	3	2	2	2	2	2	4	3	4	4	4	4	3	4	1	3	2	2	3	2	2	2	11	16	1.60406	20	3	5	3	5	4	3	4	3	4	4	38	6	6	6	6	6	5	0	0
1	30	2	2	2	3	2	2	2	2	2	4	3	4	2	4	3	3	3	2	3	2	2	3	3	3	2	11	18	1.42583	17	5	5	3	5	4	4	5	3	4	5	43	5	5	5	3	5	4	5	2
1	34	2	2	2	3	2	1	1	3	2	4	1	1	1	4	3	3	3	3	3	4	4	4	3	3	3	6	24	0.583294	17	5	5	5	5	5	5	5	5	5	5	50	5	5	5	5	5	5	5	5
2	29	1	2	2	3	2	1	1	3	2	3	2	2	2	2	2	3	3	4	4	3	4	3	3	3	3	7	23	0.710098	16	5	5	5	6	5	6	6	6	5	5	54	6	6	6	6	6	6	6	6
2	30	2	2	2	3	2	1	2	3	2	3	3	4	3	3	3	3	3	2	3	1	2	3	2	3	2	10	16	1.45824	17	3	5	4	4	3	3	3	3	2	5	35	4	5	6	3	5	6	5	3
2	25	1	1	2	3	2	1	2	3	2	4	2	3	3	3	2	3	3	2	3	3	2	3	3	3	3	9	20	1.04993	16	4	4	4	5	3	4	3	4	4	4	39	3	4	5	3	3	3	3	2
1	30	2	2	2	3	2	1	2	3	2	4	4	4	3	3	3	3	4	2	3	2	4	3	2	3	2	12	19	1.47359	18	2	3	2	4	3	4	3	2	3	5	31	4	6	5	4	4	4	4	3
2	30	2	2	2	3	2	1	2	3	2	2	2	2	2	3	3	3	3	2	3	2	3	3	3	3	2	6	19	0.736793	16	3	4	2	4	4	3	3	3	3	4	33	4	4	4	4	4	4	4	3
2	28	1	1	2	3	2	1	2	3	2	3	2	3	3	2	2	3	3	1	3	4	4	3	3	4	4	8	25	0.746617	14	5	4	3	4	6	4	5	5	4	5	45	5	6	6	6	6	5	5	0
1	29	1	2	2	3	2	2	2	3	2	4	4	4	3	3	4	4	4	2	3	2	2	3	2	3	2	12	17	1.64695	20	1	6	1	5	4	3	3	3	2	4	32	4	4	4	4	4	3	3	3
1	31	2	2	2	3	2	2	2	3	2	4	4	3	3	3	1	3	4	1	3	2	1	1	1	1	1	11	10	2.5665	15	6	6	1	2	2	1	1	1	1	3	24	0	0	6	0	0	6	0	0
1	39	2	2	2	3	2	2	2	3	2	3	2	2	1	4	3	4	4	3	4	4	4	4	3	4	4	7	27	0.604898	19	6	6	6	6	6	6	6	6	6	6	60	6	6	6	6	6	6	6	4
2	30	2	2	2	3	2	2	2	3	2	4	4	4	4	4	3	4	3	2	3	2	2	1	2	3	3	12	16	1.74988	20	4	6	5	5	5	5	5	5	5	5	50	4	4	6	4	4	6	4	2
1	32	2	2	2	3	2	2	2	3	2	4	4	4	4	4	4	4	3	1	3	2	1	2	2	2	1	12	13	2.1537	20	1	3	1	2	1	3	1	1	2	3	18	4	5	3	2	2	2	2	0
1	28	1	2	2	3	2	2	2	3	2	4	3	3	3	3	2	3	3	2	3	2	2	3	2	3	2	10	17	1.37246	16	3	5	2	5	3	3	3	3	4	5	36	4	4	5	3	3	4	4	2
2	29	1	2	2	3	2	2	2	3	2	3	2	2	3	4	3	3	3	4	3	2	2	2	3	3	2	7	17	0.96072	20	5	6	3	5	4	4	4	3	5	5	44	5	6	6	4	4	5	3	6
1	32	2	2	2	3	2	2	2	3	2	3	2	3	3	3	3	3	3	2	3	1	2	2	2	2	2	8	14	1.33324	17	3	5	3	3	3	3	3	3	3	3	32	4	4	4	4	4	3	3	3
2	31	2	2	2	3	2	2	2	3	2	4	3	4	4	4	4	4	4	1	3	1	2	2	2	2	2	11	14	1.83321	21	2	4	2	2	3	1	1	1	1	2	19	3	2	3	3	3	2	2	0
1	29	1	1	2	3	2	2	2	3	2	2	2	2	1	2	2	2	2	2	4	1	4	4	3	3	3	6	22	0.636321	11	6	6	4	4	4	4	5	4	5	4	46	4	5	5	5	4	6	3	1
2	29	1	2	2	3	2	2	2	3	2	4	4	4	4	3	4	4	4	2	3	1	1	1	2	3	1	12	12	2.33318	21	2	5	3	5	1	5	3	2	1	5	32	4	5	6	5	5	6	3	3
1	32	2	1	2	3	2	1	2	3	2	4	4	4	2	2	3	2	4	2	2	3	2	3	2	3	2	12	17	1.64695	15	2	5	3	3	3	3	3	3	3	3	31	4	4	4	3	3	5	3	2
2	32	2	2	2	3	2	1	2	3	2	3	2	3	1	3	3	3	3	2	4	2	3	3	3	3	3	8	21	0.88883	15	5	6	5	6	5	5	5	5	5	5	52	4	6	6	5	5	5	5	2
2	30	2	1	2	3	2	1	2	3	2	4	4	4	4	4	4	3	4	2	3	1	1	1	2	2	1	12	11	2.54528	21	3	5	1	3	4	3	3	3	2	2	29	3	4	4	4	5	4	4	1
2	40	3	2	2	3	2	1	2	3	2	3	2	2	1	1	1	1	1	3	4	3	3	3	4	4	4	7	25	0.65329	8	6	6	6	6	6	6	6	6	6	6	60	6	6	6	6	6	5	6	4
1	29	1	2	2	3	2	2	2	3	2	4	3	4	3	4	4	4	4	2	3	2	1	2	1	2	1	11	12	2.13875	21	2	5	1	1	1	2	1	1	4	3	21	4	4	6	5	4	6	3	2
1	32	2	2	2	3	2	2	2	3	2	3	2	2	3	3	3	3	3	2	3	2	2	3	3	2	2	7	17	0.96072	17	3	6	3	5	4	4	4	4	2	4	39	3	2	2	3	6	5	5	1
1	34	2	2	2	3	2	2	2	3	2	4	3	3	2	2	4	3	3	2	3	2	2	3	4	4	2	10	20	1.16659	16	4	4	3	4	4	3	4	3	4	4	37	6	6	5	4	5	3	3	3
2	31	2	1	2	3	2	2	2	3	2	4	2	4	3	3	4	3	4	1	3	2	3	3	4	4	4	10	23	1.01443	18	3	3	3	3	3	5	3	3	3	3	32	0	6	6	6	6	6	6	0
1	41	3	1	2	3	2	2	2	3	2	2	4	3	3	1	3	2	2	2	4	1	4	4	3	3	3	9	22	0.954482	13	6	5	4	5	5	5	6	4	5	4	49	4	5	3	4	4	4	5	3
1	31	2	2	2	3	2	2	2	3	2	4	4	4	4	4	4	4	4	1	3	1	1	1	1	1	1	12	9	3.1109	21	1	6	1	6	1	1	3	1	1	1	22	1	1	6	0	0	0	6	0
2	42	3	2	2	3	2	3	2	3	2	3	3	3	3	3	3	3	3	2	3	2	3	3	3	3	3	9	20	1.04993	17	5	5	2	6	5	4	6	5	4	5	47	6	6	6	6	6	6	3	3
2	38	2	2	2	3	2	3	2	3	2	4	2	3	2	2	4	4	4	1	3	2	2	3	4	4	1	9	19	1.10519	17	1	3	1	4	2	2	2	2	2	2	21	6	6	6	4	5	5	3	0
1	26	1	1	2	3	2	1	2	3	2	3	2	3	2	3	3	3	3	2	3	2	3	2	3	3	3	8	19	0.982391	16	4	6	3	6	5	4	4	4	2	4	42	4	6	6	5	5	5	4	2
2	38	2	2	2	3	2	2	2	3	2	3	2	4	2	3	4	3	3	2	4	3	3	3	3	3	2	9	21	0.999933	17	1	4	5	2	5	5	5	4	5	3	39	4	4	5	3	5	6	5	1
1	51	4	1	2	3	2	4	1	3	2	4	1	3	3	3	4	3	3	3	4	1	3	3	2	4	2	8	19	0.982391	19	3	4	3	5	5	5	4	3	3	4	39	5	6	6	5	5	4	5	4
1	30	2	2	2	3	2	2	2	3	2	3	2	3	2	3	4	4	4	2	2	2	2	3	3	2	2	8	16	1.16659	19	2	5	1	1	1	1	1	1	1	1	15	6	3	3	3	3	3	3	3
1	28	1	2	2	3	2	1	2	3	2	4	3	4	4	4	4	4	4	2	3	1	3	2	1	1	2	11	13	1.97423	22	2	5	1	1	2	2	1	1	1	1	17	3	6	5	6	5	5	5	2
2	25	1	1	2	2	2	1	1	1	1	2	2	3	2	3	2	3	3	2	3	2	3	3	3	2	2	7	18	0.907347	15	5	5	2	5	5	4	5	4	5	5	45	0	3	3	3	4	3	3	3
2	28	1	2	2	2	2	1	1	1	1	3	3	2	3	3	3	3	3	2	3	2	2	3	2	2	2	8	16	1.16659	17	4	5	3	4	1	1	4	2	2	3	29	2	4	5	4	4	4	3	2
2	30	2	2	2	2	2	1	1	1	1	4	4	4	4	3	3	3	3	2	3	1	3	1	3	3	2	12	16	1.74988	18	2	4	1	1	2	4	4	4	2	3	27	3	3	3	3	3	3	3	3
2	33	2	2	2	2	2	1	1	1	1	2	3	2	2	3	2	3	4	2	3	2	3	3	3	3	3	7	20	0.816612	16	5	5	5	5	5	5	5	3	5	5	48	3	5	6	5	5	4	4	3
2	37	2	2	2	2	2	2	1	1	1	3	2	3	3	3	2	3	3	2	3	2	3	3	3	2	2	8	18	1.03697	16	3	4	4	4	4	3	4	3	4	4	37	2	2	2	1	1	1	2	1
2	32	2	2	2	2	2	2	1	2	1	4	3	4	2	2	3	3	3	2	3	2	2	3	3	3	3	11	19	1.35079	15	3	3	3	3	3	3	3	3	3	3	30	4	5	5	5	5	5	5	3
2	27	1	1	2	2	2	1	2	2	1	4	3	3	3	3	3	3	4	3	3	2	2	2	3	2	2	10	16	1.45824	19	3	6	3	6	3	3	3	3	3	3	36	5	4	5	4	4	5	3	4
2	31	2	2	2	2	2	1	1	2	1	3	2	3	3	2	2	3	3	2	3	2	2	2	2	2	2	8	15	1.24436	15	4	5	3	5	4	3	4	3	3	4	38	1	2	3	3	2	3	2	1
2	27	1	2	2	2	2	1	2	2	1	3	3	4	3	2	3	3	3	3	3	3	2	3	3	3	3	10	20	1.16659	17	5	6	3	5	5	5	5	4	3	4	45	5	4	5	5	5	4	4	4
2	26	1	2	2	2	2	2	1	2	1	4	3	4	4	2	4	4	3	4	2	1	2	2	2	2	1	11	12	2.13875	21	2	5	2	2	3	3	3	2	2	2	26	3	3	5	4	3	4	3	6
2	37	2	2	2	2	2	1	2	2	1	3	2	3	2	2	3	2	3	3	3	2	2	3	3	3	3	8	19	0.982391	15	5	5	4	5	3	4	5	4	4	4	43	5	4	5	5	5	5	5	4
2	24	1	1	2	2	2	1	2	2	1	4	3	2	3	3	3	3	3	2	3	3	2	2	2	2	3	9	17	1.23521	17	3	6	5	6	5	5	4	4	5	5	48	4	5	6	4	4	5	4	2
2	30	2	2	2	2	2	2	2	2	1	4	4	4	2	3	4	4	4	2	4	2	3	3	2	3	3	12	20	1.39991	19	3	5	3	5	3	3	4	4	4	4	38	3	3	5	5	4	4	1	1
2	30	2	2	2	2	2	1	2	3	1	3	2	2	1	3	2	2	3	3	3	2	3	3	3	2	2	7	18	0.907347	14	2	1	3	3	3	3	3	3	3	3	27	4	5	4	5	4	5	5	5
2	31	2	1	2	2	2	2	2	3	1	3	3	3	2	2	3	2	2	2	3	2	4	3	3	3	2	9	20	1.04993	13	4	6	3	4	4	4	3	4	3	4	39	2	4	4	4	4	3	3	1
2	29	1	1	2	2	2	1	2	3	1	3	2	3	3	3	2	2	2	3	3	3	2	3	3	3	3	8	20	0.933271	15	5	6	5	5	4	4	5	5	4	5	48	3	4	4	4	4	4	3	4
2	28	1	2	2	2	2	1	2	3	1	4	3	4	4	1	3	4	4	2	3	2	2	3	3	2	2	11	17	1.5097	18	3	5	3	5	3	3	5	3	3	3	36	0	3	4	3	1	5	2	1
2	29	1	1	2	2	2	1	1	3	1	3	3	4	3	3	3	4	4	4	3	2	3	3	2	2	2	10	17	1.37246	21	3	4	3	3	3	2	4	3	2	3	30	6	6	6	6	6	6	6	6
2	38	2	2	2	2	2	3	2	3	1	4	4	4	4	3	4	3	3	4	3	2	2	3	2	2	2	12	16	1.74988	21	4	6	4	5	5	4	4	4	5	5	46	0	6	6	5	6	5	4	6
1	25	1	2	2	2	2	1	1	1	2	2	2	2	2	3	2	2	2	3	3	3	2	2	3	3	3	6	19	0.736793	14	4	4	4	4	4	4	4	4	4	4	40	4	4	4	4	4	4	4	4
2	26	1	2	2	2	2	1	1	1	2	4	3	3	4	4	2	2	2	1	3	2	3	3	2	3	3	10	19	1.22799	15	4	2	1	2	1	1	1	1	2	2	17	2	3	3	2	4	3	1	0
2	32	2	2	2	2	2	1	1	1	2	4	4	4	4	1	4	4	4	3	4	1	1	1	4	4	4	12	19	1.47359	20	4	5	2	5	2	4	3	3	3	5	36	5	5	5	4	5	5	4	4
2	28	1	2	2	2	2	2	1	1	2	2	2	2	2	2	2	2	3	2	3	3	3	3	3	3	2	6	20	0.699953	13	5	5	4	5	5	5	5	4	5	5	48	4	5	5	5	5	4	3	2
2	28	1	2	2	2	2	2	1	1	2	3	3	3	4	2	3	3	4	2	4	2	2	3	3	3	3	9	20	1.04993	18	5	5	3	5	4	4	4	3	4	5	42	5	5	5	5	4	4	3	3
2	29	1	2	2	2	2	2	1	1	2	3	2	3	3	3	4	4	4	3	4	3	3	3	3	3	3	8	22	0.848428	21	4	6	4	6	3	2	6	4	5	5	45	4	6	6	5	5	6	4	4
2	30	2	2	2	2	2	2	1	1	2	2	2	2	2	1	4	2	2	3	4	3	3	3	4	4	4	6	25	0.559963	14	5	5	4	6	5	5	5	5	5	6	51	4	4	4	4	5	5	5	4
2	30	2	2	2	2	2	2	1	1	2	3	2	3	3	3	3	3	3	2	3	1	3	3	3	3	3	8	19	0.982391	17	3	3	3	3	3	3	2	3	3	3	29	4	5	6	6	6	5	4	3
2	31	2	2	2	2	2	2	1	1	2	4	4	4	4	4	3	4	4	1	3	2	2	1	2	2	2	12	14	1.99987	20	3	5	1	2	5	1	2	1	5	5	30	0	1	6	2	4	6	0	0
2	30	2	2	2	2	2	2	1	1	2	4	4	3	4	3	2	3	3	3	4	2	3	3	3	3	3	11	21	1.22214	18	5	5	4	5	5	5	5	5	5	5	49	6	6	6	6	6	6	6	5
2	32	2	2	2	2	2	3	1	1	2	3	3	3	3	3	2	3	3	2	3	2	3	3	2	2	2	9	17	1.23521	16	4	4	4	4	4	3	4	3	4	3	37	1	1	2	1	2	2	2	1
1	35	2	2	2	2	2	3	1	1	2	3	3	3	3	3	3	3	3	3	3	2	2	2	3	3	3	9	18	1.16659	18	4	5	1	5	5	5	5	2	4	5	41	3	4	3	3	4	3	4	4
2	29	1	2	2	2	2	2	2	1	2	2	2	2	2	2	2	2	2	1	3	3	3	4	3	3	3	6	22	0.636321	11	5	5	4	5	4	4	4	4	4	3	42	3	3	2	3	3	2	2	0
2	36	2	2	2	2	2	3	2	1	2	4	4	4	4	1	3	3	4	3	2	2	3	3	3	3	2	12	18	1.55545	18	4	6	3	3	3	3	5	3	3	4	37	3	4	5	4	6	6	5	4
2	40	3	2	2	2	2	3	2	1	2	4	4	4	4	3	3	4	4	2	3	2	2	2	3	3	2	12	17	1.64695	20	3	5	3	4	3	4	4	3	3	3	35	4	5	6	5	5	4	4	3
2	30	2	1	2	2	2	2	1	2	2	3	3	3	3	2	3	4	3	2	3	2	3	3	3	3	3	9	20	1.04993	17	5	5	1	4	4	3	3	2	2	2	31	2	2	6	4	4	4	3	1
2	34	2	2	2	2	2	3	2	2	2	3	3	3	2	2	3	3	3	3	4	3	3	3	3	3	3	9	22	0.954482	16	5	5	5	6	5	5	5	5	5	5	51	4	5	5	4	4	5	4	4
2	24	1	1	2	2	2	1	1	2	2	3	3	3	2	3	3	3	4	3	4	3	4	3	4	4	4	9	26	0.807638	18	6	6	5	6	4	6	6	6	6	5	56	6	6	6	5	5	6	6	4
2	36	2	2	2	2	2	3	1	2	2	3	3	3	2	2	2	2	3	1	3	2	2	2	3	3	3	9	18	1.16659	12	3	3	3	3	3	3	3	3	3	3	30	0	0	6	0	0	0	0	0
2	38	2	2	2	2	2	3	2	2	2	4	2	4	3	1	2	2	3	4	2	1	4	3	2	3	3	10	18	1.29621	15	3	5	5	2	5	1	2	6	5	5	39	2	2	6	1	1	6	2	6
2	28	1	2	2	2	2	1	1	2	2	4	2	4	4	3	3	3	4	1	3	3	3	3	3	3	2	10	20	1.16659	18	5	6	2	6	4	4	5	3	5	4	44	6	6	6	6	6	6	6	0
2	33	2	2	2	2	2	3	1	2	2	3	3	2	2	2	3	2	4	3	3	1	3	3	3	3	3	8	19	0.982391	16	5	5	4	6	3	3	5	3	4	5	43	5	6	6	5	5	4	3	4
2	24	1	1	2	2	2	1	2	2	2	3	2	2	1	2	2	2	2	2	4	3	4	3	3	3	3	7	23	0.710098	11	3	4	4	4	4	5	4	5	3	4	40	3	3	4	3	3	3	3	2
2	25	1	1	2	2	2	1	2	2	2	3	2	3	2	2	2	2	2	2	3	2	3	3	3	3	3	8	20	0.933271	12	4	4	3	4	3	3	4	4	3	4	36	5	6	5	4	4	5	5	3
2	29	1	2	2	2	2	2	2	2	2	4	3	4	4	3	2	3	4	2	3	1	3	2	2	2	2	11	15	1.711	18	2	2	3	3	3	3	3	3	3	3	28	2	3	2	3	3	3	3	3
2	25	1	2	2	2	2	1	1	2	2	3	3	2	2	3	3	3	3	2	4	2	3	3	3	3	3	8	21	0.88883	16	4	5	5	5	5	3	4	5	3	4	43	4	3	5	4	4	5	3	3
2	29	1	2	2	2	2	2	1	2	2	3	3	3	3	2	3	3	3	4	3	3	3	3	3	3	3	9	21	0.999933	18	5	5	5	5	5	5	5	5	5	5	50	6	6	6	6	6	6	6	6
2	27	1	2	2	2	2	1	2	2	2	4	2	2	2	2	2	2	4	4	4	3	3	3	4	4	4	8	25	0.746617	16	6	6	6	6	6	6	6	6	6	6	60	6	6	6	6	6	6	6	6
2	27	1	2	2	2	2	2	2	2	2	4	3	3	1	1	1	1	1	2	3	1	4	4	3	3	3	10	21	1.11104	7	3	4	4	3	4	4	4	4	4	5	39	4	3	4	4	3	4	4	3
2	28	1	2	2	2	2	2	2	2	2	4	3	3	4	3	2	3	3	2	3	1	2	3	2	2	2	10	15	1.55545	17	3	4	3	3	3	3	3	3	2	3	30	2	3	5	3	3	4	3	1
1	25	1	2	2	2	2	1	2	2	2	3	2	2	2	2	3	3	3	2	3	2	3	3	3	3	3	7	20	0.816612	15	3	4	3	4	5	4	5	3	3	4	38	3	5	5	4	4	3	4	3
2	26	1	1	2	2	2	1	2	2	2	3	3	3	3	4	3	3	3	3	3	2	2	3	1	3	3	9	17	1.23521	19	3	4	5	5	3	4	3	3	4	5	39	5	5	5	5	5	5	3	5
2	31	2	2	2	2	2	2	2	2	2	3	3	3	3	3	3	3	3	2	3	2	3	3	3	3	3	9	20	1.04993	17	3	3	4	4	3	4	3	3	4	4	35	4	4	4	4	4	4	4	3
2	28	1	1	2	2	2	2	2	2	2	3	3	3	3	3	3	3	4	2	3	2	3	3	3	3	3	9	20	1.04993	18	1	5	5	4	6	5	5	5	5	5	46	3	3	6	4	3	5	3	3
2	25	1	1	2	2	2	1	1	2	2	4	4	4	4	1	2	4	4	2	4	4	4	4	1	2	3	12	22	1.27264	17	4	4	4	5	4	4	4	3	3	3	38	3	3	6	6	4	6	4	1
2	29	1	2	2	2	2	2	1	2	2	3	2	3	3	2	3	2	4	2	3	2	3	3	3	3	3	8	20	0.933271	16	5	5	4	4	4	4	4	4	4	4	42	5	5	6	5	4	4	4	2
2	29	1	2	2	2	2	2	1	2	2	3	2	3	2	3	3	3	4	2	3	2	4	1	2	3	1	8	16	1.16659	17	2	6	1	5	3	3	5	2	2	4	33	5	6	6	4	6	5	4	3
2	25	1	1	2	2	2	2	1	2	2	2	2	3	2	1	2	3	4	3	4	2	3	3	2	4	4	7	22	0.742375	15	6	6	5	6	6	6	6	5	5	6	57	6	6	6	6	6	3	3	5
2	29	1	2	2	2	2	2	1	2	2	2	3	3	1	2	2	2	2	4	4	4	4	4	2	4	4	8	26	0.717901	13	6	6	6	6	6	6	6	6	6	6	60	6	6	6	6	6	6	6	6
2	31	2	2	2	2	2	2	1	2	2	3	2	3	1	2	3	2	3	3	3	2	3	4	3	2	2	8	19	0.982391	14	3	5	2	6	4	2	3	3	3	4	35	4	4	6	6	6	6	5	4
2	29	1	1	2	2	2	2	2	2	2	3	2	3	2	2	2	2	3	2	3	3	2	3	2	3	2	8	18	1.03697	13	3	4	3	4	4	4	3	3	4	4	36	3	3	4	3	3	3	3	2
2	28	1	2	2	2	2	2	2	2	2	4	4	4	3	1	2	3	3	4	4	2	4	3	4	4	4	12	25	1.11993	16	6	6	6	6	6	3	6	6	6	6	57	6	6	6	6	6	6	6	6
2	30	2	2	2	2	2	2	2	2	2	3	3	3	3	2	3	3	3	2	3	2	2	2	2	2	2	9	15	1.39991	16	1	4	1	1	1	1	1	1	5	2	18	3	3	3	4	3	4	4	1
2	30	2	2	2	2	2	1	1	2	2	2	2	2	2	3	2	3	3	3	3	3	3	3	3	3	3	6	21	0.666622	16	5	5	4	4	4	4	4	4	4	4	42	4	4	4	4	5	5	4	5
2	28	1	2	2	2	2	2	1	2	2	2	2	2	1	2	2	2	3	2	4	3	4	4	3	3	3	6	24	0.583294	12	6	6	6	6	3	5	5	6	6	6	55	5	6	6	6	6	3	6	3
2	29	1	1	2	2	2	2	2	2	2	4	2	3	3	3	3	3	3	2	4	3	3	2	3	2	2	9	19	1.10519	17	5	5	1	5	5	5	5	1	5	5	42	3	3	3	3	3	3	3	3
2	32	2	2	2	2	2	3	2	2	2	4	2	4	4	3	3	3	4	2	4	2	3	3	2	3	3	10	20	1.16659	19	3	6	3	6	4	4	4	4	4	4	42	6	6	6	6	6	5	5	3
2	31	2	2	2	2	2	1	1	3	2	4	4	4	3	3	4	3	3	1	3	1	3	3	2	2	2	12	16	1.74988	17	3	6	3	6	6	3	3	3	3	3	39	1	0	6	2	2	6	1	0
2	27	1	2	2	2	2	2	1	3	2	3	3	3	4	2	3	3	3	2	3	2	2	2	3	2	2	9	16	1.31241	17	5	4	1	5	4	4	5	4	5	4	41	4	3	4	3	3	3	3	2
2	29	1	2	2	2	2	2	1	3	2	4	3	2	3	2	4	3	4	1	4	3	1	3	3	3	3	9	20	1.04993	17	5	6	5	5	5	5	5	5	4	4	49	2	5	5	3	3	0	1	0
2	28	1	2	2	2	2	2	1	3	2	4	2	2	3	2	3	3	4	1	4	2	2	3	3	3	1	8	18	1.03697	16	4	5	2	5	3	3	4	3	3	4	36	3	4	4	3	3	3	3	0
2	34	2	2	2	2	2	2	1	3	2	4	3	4	3	3	3	4	4	1	3	1	1	2	2	2	3	11	14	1.83321	18	2	5	4	4	1	1	1	2	1	1	22	1	4	4	2	1	4	1	0
2	31	2	2	2	2	2	3	1	3	2	4	4	4	4	4	4	4	4	1	3	2	2	3	2	2	2	12	16	1.74988	21	3	5	1	6	5	3	5	1	4	4	37	3	4	5	2	2	3	1	0
2	32	2	2	2	2	2	3	1	3	2	3	2	2	2	2	3	3	4	4	3	3	3	4	3	3	3	7	22	0.742375	18	5	5	4	5	5	5	5	5	5	6	50	6	6	6	6	6	6	6	6
2	28	1	2	2	2	2	1	2	3	2	3	3	4	3	3	3	3	4	2	4	2	2	3	2	3	2	10	18	1.29621	18	5	6	2	6	6	6	6	3	3	5	48	3	5	6	5	5	5	4	1
2	26	1	2	2	2	2	1	2	3	2	3	2	3	2	2	2	2	4	4	4	3	4	3	3	3	3	8	23	0.81154	16	4	6	4	6	6	5	6	6	6	6	55	6	6	6	6	6	6	6	6
2	29	1	2	2	2	2	2	2	3	2	2	2	2	2	2	2	3	2	2	3	2	3	3	3	3	3	6	20	0.699953	13	4	5	4	6	5	5	6	5	4	4	48	3	4	4	3	2	1	3	3
2	29	1	2	2	2	2	2	2	3	2	3	3	3	3	2	3	3	4	1	3	2	3	3	3	3	3	9	20	1.04993	16	5	6	5	6	3	4	4	4	4	4	45	2	2	5	2	3	3	3	0
2	30	2	2	2	2	2	2	2	3	2	3	3	3	3	2	3	3	4	4	3	3	3	3	3	3	3	9	21	0.999933	19	6	6	5	5	5	5	5	5	5	5	52	6	6	6	6	6	6	6	6
2	33	2	2	2	2	2	2	1	3	2	4	3	3	3	2	3	4	4	3	3	2	3	3	3	3	3	10	20	1.16659	19	5	5	4	5	4	4	4	4	4	4	43	3	3	4	3	5	4	4	4
2	25	1	1	2	2	2	1	1	3	2	2	2	2	2	2	2	2	3	2	3	3	3	3	3	3	3	6	21	0.666622	13	5	5	5	6	6	6	5	5	5	5	53	5	5	6	6	6	6	5	3
2	29	1	1	2	2	2	3	1	3	2	4	4	4	4	1	4	4	4	2	4	1	2	1	4	4	1	12	17	1.64695	19	4	6	1	6	2	1	6	1	1	6	34	0	6	6	1	5	4	6	2
2	32	2	2	2	2	2	3	1	3	2	2	3	4	3	3	3	2	4	2	3	2	3	3	2	2	2	9	17	1.23521	17	5	6	4	6	5	4	5	3	3	5	46	3	6	6	5	6	5	3	3
2	24	1	1	2	2	2	1	2	3	2	3	2	3	2	2	2	3	3	2	4	4	4	4	3	3	3	8	25	0.746617	14	1	5	6	4	6	5	5	5	5	5	47	6	6	6	6	6	5	6	2
2	26	1	2	2	2	2	1	2	3	2	3	3	3	3	3	3	4	4	3	4	3	2	3	3	3	3	9	21	0.999933	20	5	5	5	6	4	5	5	5	5	5	50	3	6	6	5	5	4	4	5
2	29	1	2	2	2	2	2	2	3	2	3	2	3	2	2	2	2	3	3	3	2	3	3	2	2	2	8	17	1.09797	14	5	5	3	6	5	3	5	3	3	3	41	4	4	4	4	4	4	4	4
2	25	1	2	2	2	2	1	1	3	2	2	2	2	2	2	2	2	3	2	3	3	3	3	3	3	3	6	21	0.666622	13	5	5	5	5	5	5	5	5	5	5	50	5	5	5	5	5	1	5	1
2	36	2	2	2	2	2	1	2	3	2	4	3	4	2	2	4	4	3	1	3	2	3	3	3	3	2	11	19	1.35079	16	1	6	1	5	5	3	3	1	1	1	27	0	0	5	0	0	5	1	0
2	31	2	2	2	2	2	2	2	3	2	3	3	3	2	2	4	3	3	3	4	3	3	3	3	3	3	9	22	0.954482	17	4	6	5	5	5	4	4	4	4	5	46	5	6	5	5	5	4	4	5
2	27	1	2	2	2	2	2	2	3	2	2	2	3	3	3	2	3	3	1	2	2	2	3	2	2	3	7	16	1.02077	15	3	3	4	4	2	2	3	3	3	3	30	2	2	3	2	2	1	1	0
2	30	2	2	2	2	2	3	2	3	2	3	3	3	3	3	3	3	3	2	3	3	3	3	2	2	2	9	18	1.16659	17	4	4	2	4	4	4	4	3	3	4	36	3	3	4	4	4	3	4	3
2	25	1	1	2	2	2	3	1	3	2	4	2	4	3	3	3	3	3	3	4	2	2	1	4	3	3	10	19	1.22799	18	5	5	5	5	5	5	5	5	5	5	50	4	4	4	4	4	4	4	4
2	26	1	1	2	2	2	2	2	3	2	4	2	3	3	3	3	3	4	1	3	2	3	3	2	3	1	9	17	1.23521	17	3	5	1	5	3	3	3	2	5	5	35	2	2	5	5	3	3	3	0
2	31	2	1	2	2	2	3	1	3	2	3	2	3	3	2	2	2	3	3	4	2	2	4	3	3	3	8	21	0.88883	15	5	6	5	6	3	3	3	3	3	3	40	1	4	6	5	6	6	3	4
2	28	1	1	2	2	2	2	2	3	2	4	4	4	4	1	4	4	4	2	3	1	1	1	3	2	2	12	13	2.1537	19	3	3	2	3	3	2	2	2	2	2	24	3	3	4	3	4	4	3	3
2	28	1	1	2	2	2	1	2	3	2	3	2	3	2	2	3	3	3	3	3	3	3	3	3	3	3	8	21	0.88883	16	5	5	5	5	5	5	6	5	6	6	53	5	6	5	6	6	5	5	4
2	22	1	1	2	2	2	1	2	3	2	4	4	4	4	3	3	3	3	2	4	2	2	3	3	3	2	12	19	1.47359	18	4	5	3	5	3	3	4	2	3	4	36	3	3	4	4	4	4	3	3
2	27	1	1	2	1	2	1	1	1	1	3	2	4	3	2	3	2	3	3	4	2	2	3	3	2	2	9	18	1.16659	16	3	6	3	6	3	5	5	3	3	4	41	3	4	5	4	4	4	4	4
2	36	2	2	2	1	2	1	1	1	1	2	2	3	2	2	2	2	3	3	3	3	3	3	3	3	3	7	21	0.777726	14	5	5	3	5	5	4	4	4	4	5	44	4	5	5	5	5	4	4	4
1	34	2	2	2	1	2	1	1	1	1	3	3	3	3	2	3	4	4	4	4	2	4	4	3	3	2	9	22	0.954482	20	5	6	5	5	5	5	5	3	5	5	49	6	4	6	3	5	5	3	6
2	35	2	2	2	1	2	1	1	1	1	3	2	3	2	3	2	3	3	2	3	2	2	3	3	2	2	8	17	1.09797	15	4	4	3	3	4	3	3	2	3	4	33	3	4	4	3	4	4	4	3
2	34	2	1	2	1	2	2	1	1	1	1	1	4	1	1	4	4	4	2	4	1	1	1	4	4	4	6	19	0.736793	16	4	6	4	4	6	4	2	6	6	6	48	4	5	5	3	4	3	4	2
2	30	2	2	2	1	2	2	1	1	1	3	2	3	3	3	2	2	2	2	3	2	3	3	3	2	3	8	19	0.982391	14	3	4	3	5	5	3	3	4	3	3	36	3	3	3	4	4	4	3	3
2	32	2	2	2	1	2	3	1	1	1	4	4	4	3	3	2	2	2	3	4	3	3	1	2	2	2	12	17	1.64695	15	5	5	5	4	4	4	4	4	4	4	43	4	4	4	4	4	4	4	4
2	27	1	1	2	1	2	1	2	1	1	2	2	2	2	2	2	3	3	2	3	3	3	3	3	3	3	6	21	0.666622	14	5	5	4	5	5	6	5	5	6	6	52	3	3	2	3	4	2	2	2
2	41	3	1	2	1	2	1	2	1	1	4	4	4	3	2	3	3	3	3	3	3	3	3	3	2	2	12	19	1.47359	17	3	5	3	6	2	2	5	5	5	5	41	5	5	5	5	5	5	5	5
2	36	2	2	2	1	2	1	2	1	1	3	3	3	2	2	3	3	3	2	3	2	2	2	2	3	2	9	16	1.31241	15	3	5	2	5	3	3	5	3	5	4	38	4	5	5	4	5	5	5	3
2	36	2	2	2	1	2	1	2	1	1	4	3	4	2	4	4	3	3	3	3	2	3	3	3	2	2	11	18	1.42583	19	4	5	1	4	3	4	3	3	5	4	36	4	6	6	6	6	5	5	4
1	39	2	2	2	1	2	1	2	1	1	4	3	4	2	4	3	3	3	3	4	3	2	4	3	3	3	11	22	1.16659	18	5	6	5	6	5	5	5	5	6	6	54	5	6	6	6	6	6	6	5
2	30	2	2	2	1	2	1	2	1	1	3	4	3	3	3	3	3	3	3	2	1	3	2	2	2	1	10	13	1.79475	18	1	3	1	2	3	1	1	2	2	3	19	3	3	5	4	4	3	3	4
2	24	1	2	2	1	2	1	2	1	1	4	2	4	2	2	3	2	4	1	4	2	3	3	3	3	3	10	21	1.11104	14	4	4	2	4	2	4	4	4	2	4	34	2	2	6	2	3	3	1	0
2	37	2	2	2	1	2	2	2	1	1	2	2	3	2	2	2	2	3	2	3	2	3	3	3	3	3	7	20	0.816612	13	4	5	5	5	4	4	5	4	3	5	44	2	6	5	5	4	4	3	2
2	28	1	2	2	1	2	2	2	1	1	3	2	3	3	2	3	3	3	2	3	2	3	2	3	2	3	8	18	1.03697	16	6	6	3	6	4	4	4	3	4	4	44	3	5	5	4	3	6	2	2
2	27	1	2	2	1	2	2	2	2	1	4	4	4	3	1	3	4	3	4	3	1	4	4	3	3	4	12	22	1.27264	18	1	6	6	6	6	6	6	1	1	6	45	6	6	6	6	6	6	6	6
2	29	1	2	2	1	2	2	2	2	1	3	3	3	2	1	3	2	2	2	4	3	3	3	3	3	2	9	21	0.999933	12	4	6	3	5	4	4	4	3	4	4	41	3	4	5	4	4	2	3	3
2	27	1	1	2	1	2	1	1	2	1	4	4	4	4	1	4	4	4	1	3	1	1	2	2	2	2	12	13	2.1537	18	1	6	2	4	4	4	4	3	4	3	35	3	2	6	4	3	5	2	0
1	39	2	2	2	1	2	1	1	2	1	3	3	3	3	3	3	2	3	3	4	4	4	4	4	4	4	9	28	0.74995	17	5	6	5	6	5	5	5	5	5	5	52	5	5	5	5	5	5	5	5
2	28	1	2	2	1	2	1	2	2	1	3	3	3	4	3	3	2	3	2	3	2	2	3	2	3	2	9	17	1.23521	17	3	5	3	5	3	3	4	3	4	3	36	3	2	5	3	3	3	2	2
2	31	2	2	2	1	2	2	2	3	1	3	3	4	3	3	2	3	3	1	3	1	3	3	2	2	3	10	17	1.37246	15	4	4	3	5	3	4	4	3	3	5	38	3	3	6	4	4	4	3	0
2	31	2	2	2	1	2	3	2	3	1	3	2	4	2	4	3	3	3	1	3	2	3	3	3	2	2	9	18	1.16659	16	5	6	5	6	5	5	6	5	5	5	53	6	6	6	6	6	6	6	0
2	31	2	2	2	1	2	2	1	3	1	4	3	4	4	4	4	4	4	1	3	2	3	3	3	2	1	11	17	1.5097	21	4	4	2	4	3	1	2	1	2	4	27	0	0	6	0	0	6	0	0
2	31	2	2	2	1	2	2	1	3	1	4	4	4	4	4	4	4	3	1	3	2	3	3	3	2	1	12	17	1.64695	20	2	2	1	6	6	4	2	1	2	2	28	0	0	6	0	0	6	0	0
2	30	2	2	2	1	2	2	1	1	2	3	2	3	3	2	2	3	3	3	3	3	3	3	3	4	3	8	22	0.848428	16	4	4	4	5	4	5	4	4	4	4	42	5	4	5	5	4	5	4	4
2	28	1	2	2	1	2	2	2	2	2	2	3	2	2	2	2	3	2	2	3	3	3	3	3	3	3	7	21	0.777726	13	3	4	4	4	3	4	3	4	4	4	37	3	4	4	2	3	2	2	2
1	32	2	2	2	1	2	2	1	2	2	4	1	3	1	2	4	3	4	4	4	3	2	4	4	4	4	8	25	0.746617	18	6	6	6	6	6	6	6	6	6	6	60	6	6	6	6	6	6	6	6
1	29	1	2	3	3	2	1	2	2	1	3	4	3	2	3	3	3	4	2	4	2	2	2	2	2	2	10	16	1.45824	17	2	6	2	6	1	1	1	3	5	5	32	4	6	6	4	4	4	4	1
2	32	2	2	3	3	2	1	1	1	2	2	2	2	1	2	1	3	3	4	4	4	4	4	4	4	4	6	28	0.499967	14	1	6	6	6	6	6	6	6	6	6	55	6	6	6	6	6	6	6	6
1	27	1	1	3	3	2	1	2	1	2	3	2	3	2	2	3	2	3	3	4	3	3	3	3	4	3	8	23	0.81154	15	6	6	4	6	6	6	6	5	5	5	55	5	5	1	5	5	5	5	4
2	26	1	2	3	3	2	1	1	2	2	3	2	2	3	2	3	2	2	2	3	2	2	2	3	3	3	7	18	0.907347	14	3	4	3	4	3	3	4	4	4	4	36	4	5	5	4	5	5	5	2
2	29	1	1	3	3	2	1	1	2	2	3	2	2	2	2	2	2	2	3	3	2	3	3	3	2	2	7	18	0.907347	13	3	4	4	4	3	4	4	4	4	4	38	4	4	4	4	4	4	4	4
1	27	1	1	3	3	2	1	2	2	2	3	2	4	1	2	3	3	1	3	4	4	4	4	2	4	4	9	26	0.807638	13	5	5	5	5	5	5	5	5	5	5	50	5	5	5	5	5	4	4	4
2	27	1	1	3	3	2	1	2	2	2	3	3	3	3	2	3	3	3	2	3	2	3	2	3	3	3	9	19	1.10519	16	4	5	4	4	5	5	5	5	4	4	45	4	4	4	4	4	2	3	3
2	28	1	1	3	3	2	1	2	2	2	3	2	3	2	3	2	3	3	2	3	3	3	3	3	3	2	8	20	0.933271	15	4	5	3	6	3	4	4	3	4	4	40	3	3	6	4	4	4	3	3
1	29	1	2	3	3	2	1	2	2	2	3	2	3	2	2	3	3	3	3	4	3	3	3	3	3	3	8	22	0.848428	16	4	4	5	5	5	5	5	5	4	4	46	5	5	5	5	5	5	5	5
2	30	2	2	3	3	2	2	2	2	2	2	2	2	2	3	2	2	2	2	3	2	3	3	3	3	3	6	20	0.699953	13	4	4	4	4	4	4	4	4	4	4	40	2	3	4	3	4	4	4	3
1	32	2	2	3	3	2	1	2	2	2	4	4	4	3	4	4	4	4	2	4	3	2	4	2	3	2	12	20	1.39991	21	4	5	3	5	4	4	4	4	4	5	42	4	4	4	4	4	4	4	3
1	31	2	2	3	3	2	1	2	2	2	4	4	4	4	3	4	3	4	2	3	2	2	2	3	3	3	12	18	1.55545	20	4	5	4	5	3	3	2	3	3	3	35	2	2	3	3	3	2	2	1
2	30	2	1	3	3	2	1	2	2	2	4	1	4	3	2	4	4	4	2	3	1	2	3	3	3	1	9	16	1.31241	19	4	5	3	5	5	4	5	3	4	5	43	5	6	5	5	5	5	5	3
1	29	1	2	3	3	2	1	2	2	2	3	2	2	4	4	3	4	3	2	3	2	3	3	2	4	3	7	20	0.816612	20	5	5	2	6	4	5	5	3	5	5	45	5	4	3	4	5	2	2	1
1	31	2	2	3	3	2	1	2	2	2	2	3	3	2	3	3	3	3	3	3	2	3	3	3	3	3	8	20	0.933271	17	4	4	4	4	4	4	4	4	4	4	40	4	4	4	4	4	4	4	4
2	32	2	2	3	3	2	1	2	2	2	4	4	4	3	3	3	3	3	1	4	3	2	3	4	3	1	12	20	1.39991	16	3	3	1	5	3	5	3	1	5	4	33	2	2	3	2	2	1	1	0
2	27	1	1	3	3	2	1	2	2	2	4	3	4	2	3	4	3	3	2	4	2	2	2	3	3	3	11	19	1.35079	17	4	4	1	3	3	3	3	1	1	1	24	2	5	5	4	4	3	3	3
2	29	1	1	3	3	2	1	2	2	2	4	4	3	2	3	3	4	3	1	3	2	2	3	2	2	1	11	15	1.711	16	2	5	1	2	3	2	1	1	1	2	20	5	6	6	3	3	3	1	0
1	27	1	2	3	3	2	1	2	2	2	4	4	4	2	3	4	3	3	3	2	2	2	3	3	2	1	12	15	1.86654	18	2	5	2	4	4	4	4	3	3	4	35	5	6	6	5	5	5	5	5
1	30	2	2	3	3	2	1	2	2	2	4	4	4	4	4	4	4	4	4	3	2	4	4	2	3	1	12	19	1.47359	24	1	4	1	3	6	4	3	1	1	3	27	5	6	6	6	6	6	6	6
2	30	2	2	3	3	2	1	2	2	2	3	3	3	3	2	3	3	3	2	3	2	3	3	3	3	2	9	19	1.10519	16	3	5	3	5	3	3	3	3	5	5	38	4	4	5	4	4	5	4	3
2	30	2	2	3	3	2	1	2	2	2	4	3	4	2	3	3	3	3	3	3	2	2	3	2	3	2	11	17	1.5097	17	3	5	3	5	5	1	5	4	1	4	36	4	5	6	5	5	5	4	4
2	31	2	2	3	3	2	1	2	2	2	4	3	3	3	3	2	3	3	1	3	3	2	3	3	3	2	10	19	1.22799	15	2	5	3	3	4	5	2	2	5	5	36	3	4	5	3	3	3	3	0
2	30	2	1	3	3	2	1	2	2	2	4	3	4	4	4	4	4	4	2	4	3	3	3	3	3	2	11	21	1.22214	22	3	5	2	5	5	4	4	3	4	5	40	5	5	6	5	5	5	4	3
2	32	2	2	3	3	2	2	2	2	2	3	3	3	3	3	3	4	3	2	3	2	3	3	3	2	2	9	18	1.16659	18	4	5	3	4	4	4	3	3	3	4	37	4	5	5	4	5	5	4	2
2	31	2	2	3	3	2	1	2	3	2	3	4	3	4	2	4	3	4	3	3	2	2	2	3	3	3	10	18	1.29621	20	5	5	5	5	5	5	5	5	5	5	50	5	5	5	5	5	5	5	5
1	29	1	2	3	2	2	1	2	3	2	4	4	4	3	3	4	4	4	3	4	1	3	4	4	4	3	12	23	1.21731	21	5	6	5	6	5	6	6	5	6	6	56	5	5	6	5	5	5	5	5
1	23	1	1	1	3	1	1	2	1	1	3	3	3	2	2	3	3	4	3	3	3	3	3	3	3	3	9	21	0.999933	17	5	6	5	6	5	5	5	5	4	4	50	6	6	6	5	6	5	5	5
2	24	1	1	1	3	1	1	2	1	1	3	4	3	2	3	2	3	3	3	3	2	1	3	2	3	3	10	17	1.37246	16	3	5	5	5	5	3	5	5	5	5	46	5	1	5	5	5	3	5	5
2	43	3	2	1	3	1	1	2	1	1	3	2	3	2	2	2	2	3	3	4	3	3	3	4	4	3	8	24	0.777726	14	4	4	5	5	4	5	5	4	4	5	45	6	6	6	6	6	6	3	4
1	22	1	1	1	3	1	1	2	3	1	3	3	3	3	2	3	3	3	3	3	2	2	2	3	3	3	9	18	1.16659	17	4	6	4	5	3	5	4	5	5	5	46	5	5	5	5	4	5	5	4
2	28	1	2	1	3	1	1	2	3	1	3	1	2	3	3	3	3	2	1	3	2	2	3	3	2	2	6	17	0.823475	15	3	4	3	4	4	3	4	4	4	3	36	6	0	0	0	6	6	6	0
2	21	1	1	1	3	1	1	2	3	1	3	3	3	2	3	3	3	4	1	4	2	3	3	3	3	2	9	20	1.04993	16	5	6	3	6	3	3	5	3	4	5	43	6	6	6	6	6	6	6	0
2	25	1	1	1	3	1	1	2	3	1	2	2	2	2	2	2	2	3	1	3	3	3	3	3	2	2	6	19	0.736793	12	4	4	2	5	4	3	3	3	3	4	35	6	6	6	6	6	6	6	0
1	25	1	2	1	3	1	1	2	3	1	4	4	3	4	1	4	4	4	3	4	1	1	2	4	4	4	11	20	1.28325	20	5	5	5	3	2	2	1	2	1	5	31	4	4	4	4	4	4	5	5
2	32	2	2	1	3	1	1	2	3	1	4	3	4	3	3	4	3	3	3	4	1	2	3	2	2	2	11	16	1.60406	19	3	6	1	4	1	2	2	1	1	2	23	4	4	3	3	5	5	4	5
2	29	1	2	1	3	1	1	2	3	1	2	2	3	2	2	3	2	2	1	3	2	3	3	3	2	2	7	18	0.907347	12	4	5	2	4	3	1	2	2	2	2	27	0	6	0	6	6	0	0	0
2	28	1	2	1	3	1	2	2	3	1	4	3	4	4	4	4	4	4	1	3	1	3	3	3	2	2	11	17	1.5097	21	4	6	1	6	2	1	6	1	1	5	33	6	6	6	6	6	6	6	0
2	23	1	1	1	3	1	1	1	2	2	4	3	3	3	1	3	3	3	2	4	2	2	2	3	3	3	10	19	1.22799	15	4	5	5	5	5	5	5	4	5	5	48	3	3	3	2	2	3	3	3
2	24	1	1	1	3	1	1	2	2	2	3	3	3	2	3	3	3	3	2	4	2	3	3	3	3	2	9	20	1.04993	16	4	5	2	3	4	4	4	4	4	4	38	4	5	4	4	5	3	3	2
1	25	1	2	1	3	1	1	2	2	2	3	3	3	2	3	3	3	3	2	4	2	3	3	3	3	2	9	20	1.04993	16	4	5	2	5	4	4	5	3	4	5	41	4	5	4	4	5	3	3	2
2	23	1	1	1	3	1	1	2	2	2	4	4	3	4	3	3	3	3	2	3	2	3	3	2	2	2	11	17	1.5097	18	2	6	5	6	4	4	4	4	2	3	40	5	5	5	5	5	5	5	2
1	22	1	1	1	3	1	1	2	3	2	3	3	3	3	2	3	3	3	3	4	3	3	3	3	3	3	9	22	0.954482	17	4	5	3	5	3	4	4	4	4	4	40	4	5	6	4	5	4	4	5
2	24	1	1	1	3	1	1	2	3	2	4	4	4	4	2	4	4	4	1	3	1	1	1	1	1	1	12	9	3.1109	19	1	6	1	6	3	1	3	1	1	1	24	3	6	6	3	1	6	0	0
1	27	1	1	1	2	1	1	1	2	1	2	2	2	2	2	2	2	3	4	4	2	3	2	3	2	2	6	18	0.777726	15	6	6	2	6	6	6	6	2	2	5	47	6	6	6	6	6	6	6	6
2	29	1	2	1	2	1	2	1	2	1	3	3	3	3	2	4	3	3	3	3	2	1	3	3	3	3	9	18	1.16659	18	4	4	4	4	5	4	5	5	4	5	44	4	5	4	5	6	5	5	5
2	23	1	1	1	2	1	1	2	2	1	4	3	3	4	3	4	3	3	2	4	1	4	4	4	4	4	10	25	0.933271	19	6	6	6	6	6	6	6	6	6	6	60	6	6	6	6	6	6	6	3
2	20	1	1	1	2	1	1	2	2	1	3	3	3	3	2	2	2	3	1	3	2	2	2	2	2	2	9	15	1.39991	13	2	3	4	3	3	3	3	3	3	3	30	6	3	2	2	1	2	1	0
2	24	1	1	1	2	1	2	1	2	1	3	3	3	3	3	2	2	3	3	4	3	4	4	3	3	3	9	24	0.874942	16	5	6	5	6	5	5	6	4	5	5	52	6	6	6	5	5	4	4	4
2	19	1	1	1	2	1	1	2	2	1	2	3	2	2	3	2	2	4	2	4	2	3	3	3	2	3	7	20	0.816612	15	5	5	5	6	5	4	4	4	4	4	46	4	6	6	6	5	6	0	3
2	47	3	2	1	2	1	3	2	2	1	4	3	4	4	2	4	3	3	1	3	1	1	4	2	2	1	11	14	1.83321	17	2	5	1	2	2	1	2	1	1	2	19	3	4	3	2	4	4	2	0
2	22	1	1	1	2	1	1	1	2	1	3	3	3	3	3	2	3	3	3	3	3	3	3	3	3	3	9	21	0.999933	17	5	6	5	5	5	5	4	3	1	5	44	5	5	6	5	5	5	5	4
2	23	1	1	1	2	1	1	2	2	1	3	4	3	3	3	4	3	4	1	2	1	2	1	2	3	3	10	14	1.66656	18	1	5	1	2	3	4	1	1	1	3	22	0	2	5	4	4	1	0	0
2	21	1	1	1	2	1	1	2	3	1	2	2	2	1	3	2	3	2	2	3	2	3	3	3	3	3	6	20	0.699953	13	4	4	5	4	4	4	4	4	4	4	41	3	3	4	4	3	2	2	1
2	26	1	1	1	2	1	2	2	3	1	3	2	2	2	2	3	3	3	4	4	3	3	3	4	4	3	7	24	0.68051	17	5	3	1	2	2	3	4	1	4	5	30	6	6	6	6	6	6	6	6
2	21	1	1	1	2	1	1	1	1	2	4	1	1	1	1	1	4	4	4	4	4	4	4	4	4	4	6	28	0.499967	15	6	6	6	6	6	6	6	6	6	6	60	6	6	6	6	6	6	6	6
2	23	1	2	1	2	1	1	1	2	2	2	2	2	2	3	3	3	4	2	3	3	3	3	3	3	3	6	21	0.666622	17	5	6	4	6	6	6	5	5	5	6	54	4	5	5	5	4	3	4	2
2	21	1	1	1	2	1	1	1	2	2	2	2	2	2	1	2	2	2	1	3	3	3	4	3	3	3	6	22	0.636321	10	3	5	5	5	5	5	5	5	5	5	48	6	6	6	6	6	0	6	0
2	21	1	1	1	2	1	1	2	2	2	3	4	3	3	4	4	3	3	3	4	1	2	2	1	2	1	10	13	1.79475	20	6	5	1	6	1	1	5	1	1	2	29	4	5	5	4	6	6	4	4
2	22	1	1	1	2	1	1	2	2	2	3	2	2	3	3	2	3	2	3	4	2	3	4	4	3	4	7	24	0.68051	16	4	6	5	6	5	4	5	5	4	6	50	5	6	6	5	6	6	5	4
2	21	1	1	1	2	1	1	1	2	2	3	2	2	2	3	3	3	3	1	3	2	3	3	2	3	3	7	19	0.859592	15	5	6	4	5	4	4	4	4	4	4	44	6	6	6	6	6	6	6	0
2	23	1	2	1	2	1	1	2	2	2	3	3	3	4	3	3	4	4	4	3	3	3	3	3	3	3	9	21	0.999933	22	3	5	1	2	3	4	1	1	1	3	24	6	6	6	6	6	6	6	6
2	25	1	1	1	2	1	1	1	3	2	3	3	2	2	2	3	2	3	2	3	3	3	3	3	3	3	8	21	0.88883	14	5	5	5	5	5	5	5	5	5	5	50	5	5	5	5	5	4	4	3
2	21	1	1	1	2	1	1	1	3	2	3	2	2	2	2	3	3	4	2	4	3	3	4	3	3	2	7	22	0.742375	16	4	5	3	5	5	6	4	3	5	5	45	4	5	6	6	6	5	5	3
2	21	1	1	1	2	1	1	2	3	2	3	3	4	4	3	2	3	3	2	3	2	2	3	3	3	2	10	18	1.29621	17	5	6	3	6	4	4	5	4	4	4	45	4	5	6	5	5	4	4	3
2	22	1	1	1	1	1	1	1	1	1	2	2	2	2	2	2	2	2	1	3	2	3	3	3	3	3	6	20	0.699953	11	5	5	5	5	5	5	5	5	5	5	50	4	5	6	5	5	2	2	0
1	23	1	1	1	1	1	1	1	1	1	3	3	3	3	3	2	3	3	4	3	3	3	2	3	3	2	9	19	1.10519	18	6	6	1	6	3	5	5	3	3	3	41	6	6	6	6	6	0	6	6
2	25	1	1	1	1	1	1	1	1	1	2	2	2	2	2	2	2	2	1	3	2	3	3	3	2	2	6	18	0.777726	11	6	6	4	6	4	4	4	4	4	4	46	0	0	0	0	0	0	0	0
2	22	1	1	1	1	1	1	1	1	1	3	2	2	3	2	2	1	3	4	3	2	3	3	3	3	3	7	20	0.816612	15	6	6	6	6	6	6	6	6	6	6	60	0	6	6	6	6	6	6	6
2	24	1	1	1	1	1	1	1	1	1	3	3	3	2	3	2	2	3	2	3	2	3	3	3	2	2	9	18	1.16659	14	4	4	4	4	4	4	3	3	3	3	36	3	4	4	4	4	2	2	2
2	36	2	2	1	1	1	1	1	1	1	3	2	2	2	2	2	2	3	4	3	2	3	3	3	3	3	7	20	0.816612	15	6	6	6	6	6	6	6	6	6	6	60	6	6	6	6	6	6	6	6
2	30	2	1	1	1	1	2	1	1	1	3	2	3	3	3	3	3	3	2	3	2	2	3	3	3	2	8	18	1.03697	17	5	5	1	3	3	3	3	3	3	3	32	2	3	3	3	3	3	2	1
2	46	3	2	1	1	1	1	2	1	1	4	2	3	2	2	3	3	3	4	4	2	3	3	3	3	3	9	21	0.999933	17	6	6	4	6	6	3	6	4	4	3	48	6	6	6	6	6	6	5	6
2	20	1	1	1	1	1	1	2	1	1	4	3	3	3	3	3	3	3	3	3	2	3	2	2	3	1	10	16	1.45824	18	4	3	3	6	5	5	5	4	5	4	44	5	4	6	5	5	5	4	4
2	23	1	1	1	1	1	1	2	1	1	3	3	3	2	2	2	2	2	2	3	2	3	3	3	3	3	9	20	1.04993	12	3	4	4	4	4	4	4	4	4	4	39	4	4	3	3	3	2	2	2
2	24	1	1	1	1	1	1	2	1	1	2	2	2	2	3	2	2	3	2	3	3	3	3	3	3	3	6	21	0.666622	14	4	4	4	4	4	3	4	4	4	4	39	3	4	4	3	4	3	3	3
2	43	3	2	1	1	1	1	2	1	1	1	1	2	2	4	2	3	3	3	3	2	3	1	3	3	3	4	18	0.518484	17	4	4	4	5	4	3	4	4	4	4	40	3	3	4	4	4	3	4	4
2	31	2	2	1	1	1	1	2	1	1	3	3	3	3	3	3	3	3	2	3	2	2	3	3	2	2	9	17	1.23521	17	5	5	3	5	5	5	5	5	5	5	48	5	5	5	5	5	1	5	3
2	45	3	2	1	1	1	1	2	1	1	2	2	2	2	2	2	2	3	3	3	2	3	3	3	3	3	6	20	0.699953	14	6	6	4	6	6	6	6	6	6	6	58	5	5	5	6	6	5	5	5
2	39	2	2	1	1	1	2	2	1	1	4	3	4	3	3	4	3	4	3	4	2	3	3	3	2	3	11	20	1.28325	20	4	5	3	5	6	4	5	4	3	4	43	4	6	6	5	5	4	4	5
1	44	3	2	1	1	1	2	1	2	1	2	3	3	2	3	3	3	3	4	3	2	3	2	3	3	3	8	19	0.982391	18	5	5	5	5	5	3	5	5	5	5	48	6	6	6	6	6	6	6	6
2	35	2	2	1	1	1	2	1	2	1	3	3	4	2	2	3	3	3	2	3	2	4	3	3	3	3	10	21	1.11104	15	6	5	6	5	5	4	4	5	5	6	51	4	5	6	5	5	4	3	3
1	24	1	1	1	1	1	1	1	2	1	4	4	4	4	4	4	4	3	1	3	2	3	3	3	2	1	12	17	1.64695	20	2	2	1	6	6	4	2	1	2	2	28	0	0	6	0	6	0	0	0
1	54	4	2	1	1	1	4	2	3	1	3	2	3	2	3	3	3	3	3	3	2	3	2	3	3	2	8	18	1.03697	17	5	6	4	6	4	4	5	4	4	5	47	4	5	5	5	5	5	4	5
2	47	3	2	1	1	1	4	1	3	1	3	3	4	3	2	3	3	3	3	3	1	3	3	3	3	3	10	19	1.22799	17	5	5	4	5	5	4	5	4	4	5	46	5	4	2	4	5	5	5	5
1	30	2	1	1	1	1	1	1	3	1	3	3	3	3	2	3	3	3	4	3	2	3	2	3	3	2	9	18	1.16659	18	4	5	2	5	5	2	5	2	5	5	40	6	6	6	6	6	0	6	6
1	32	2	1	1	1	1	1	2	3	1	3	3	3	3	2	3	3	3	2	3	1	3	2	3	3	3	9	18	1.16659	16	5	5	5	5	5	5	5	5	5	5	50	3	3	3	3	3	3	3	3
1	26	1	2	2	3	1	1	1	1	1	3	2	2	2	2	2	3	3	3	3	3	3	4	3	3	4	7	23	0.710098	15	6	6	6	6	6	5	5	6	5	5	56	5	6	6	6	6	6	5	5
2	26	1	1	2	3	1	1	2	2	1	3	3	3	3	1	3	3	3	4	4	2	2	3	3	3	3	9	20	1.04993	17	6	6	6	6	6	6	6	6	6	6	60	6	6	6	6	6	6	6	6
1	29	1	2	2	3	1	2	2	3	1	4	3	4	2	2	4	4	4	3	4	2	2	3	3	2	2	11	18	1.42583	19	3	6	2	3	1	2	4	1	1	2	25	4	3	4	5	4	4	4	5
2	25	1	2	2	3	1	2	1	1	2	2	1	3	2	1	2	3	3	4	4	2	4	4	3	4	3	6	24	0.583294	15	6	6	4	6	6	6	6	6	6	6	58	6	6	6	6	6	6	6	6
2	27	1	1	2	3	1	1	2	2	2	4	2	3	4	4	2	3	4	2	4	3	4	4	2	3	3	9	23	0.912983	19	5	6	6	6	5	6	6	5	4	5	54	4	6	6	3	5	4	5	3
1	28	1	2	2	3	1	1	2	2	2	4	4	3	3	3	3	3	3	3	3	3	2	2	3	3	2	11	18	1.42583	18	4	4	4	4	5	4	4	4	4	4	41	4	4	5	5	5	4	5	4
2	24	1	1	2	3	1	1	1	2	2	4	2	3	3	1	3	2	3	2	3	3	3	3	3	3	3	9	21	0.999933	14	5	5	5	5	5	5	5	5	5	5	50	4	5	5	5	5	5	5	3
2	27	1	2	2	3	1	1	2	3	2	4	4	4	4	4	4	4	4	1	4	3	1	3	1	1	2	12	15	1.86654	21	1	3	3	3	2	2	1	2	2	2	21	0	1	3	0	0	0	0	0
2	52	4	2	2	1	1	4	1	1	1	2	3	2	2	2	2	2	3	3	3	2	2	3	2	2	2	7	16	1.02077	14	5	5	2	5	3	4	4	3	3	4	38	4	3	6	6	6	4	5	4
1	25	1	1	2	1	1	1	2	1	1	3	4	3	4	1	4	4	3	3	2	2	3	2	2	4	2	10	17	1.37246	19	3	6	3	6	4	4	4	4	4	4	42	5	4	5	4	5	4	5	4
2	34	2	2	2	1	1	2	2	1	1	4	3	3	3	2	2	3	3	3	3	2	3	3	3	3	3	10	20	1.16659	16	6	6	5	5	5	5	5	5	5	5	52	6	6	6	6	6	5	4	4
[truncated: 14 more columns]
